# Supplementary material for: Unveiling triterpenoid superiority in a newly developed Ganoderma lucidum variety through untargeted metabolomics approach
Source: Front Nutr. 2025 Apr 10;12:1541162. doi: 10.3389/fnut.2025.1541162 (PMC12018227; doi:10.3389/fnut.2025.1541162)
Supplement: Supplementary file 1 [file Data_Sheet_1.zip]

Archive with 4 entries (3 files):
- Triterpenoid Profiles in GL_03 SI/
- Triterpenoid Profiles in GL_03 SI/SI_Table S1.xlsx
- Triterpenoid Profiles in GL_03 SI/SI_Table S2.xlsx
- Triterpenoid Profiles in GL_03 SI/SI_Figure S1&S2.docx
