# Supplementary material for: Unveiling triterpenoid superiority in a newly developed Ganoderma lucidum variety through untargeted metabolomics approach
Source: Front Nutr. 2025 Apr 10;12:1541162. doi: 10.3389/fnut.2025.1541162 (PMC12018227; doi:10.3389/fnut.2025.1541162)
Supplement: Supplementary file 1 [file Data_Sheet_1.zip › Triterpenoid Profiles in GL_03 SI/SI_Table S1.xlsx]

## Sheet: Table S1 identified metabolites
Name	Class	SubClass	MS2 score	InChIKey	Formula	mzmed	rtmed	PPM	type	ms2Adduct	MS/MS	GL_V1_1	GL_V1_2	GL_V1_3	GL_V1_4	GL_V1_5	GL_V2_1	GL_V2_2	GL_V2_3	GL_V2_4	GL_V2_5
Linoleic acid	Aliphatic acyl		1	OYHQOLUKZRVURQ-HZJYTTRNSA-N	C18H32O2	279.233	658.293	0.108954	neg	[M-H]-	279.234;280.237;134.894;92.685;53.465	11.1636	9.59152	10.3253	11.289	10.5158	17.7773	19.2072	21.2895	19.1552	17.2707
Sebacic acid	Aliphatic acyl		0.894163	CXMXRPHRNRROMY-UHFFFAOYSA-N	C10H18O4	201.113	215.869	0.523142	neg	[M-H]-	201.114;139.112;183.102;57.035;164.837	2.15129	1.90114	1.95147	2.19307	2.07072	5.73451	6.01427	6.70781	5.80544	5.23391
Palmitic acid	Aliphatic acyl		0.971584	IPCSVZSSVZVIGE-UHFFFAOYSA-N	C16H32O2	255.233	701.022	0.5382	neg	[M-H]-	255.232;219.844;92.688;69.167;86.714	3.86647	3.32559	3.72583	3.88364	3.92692	6.96645	7.10696	7.57466	7.06695	6.73184
Azelaic acid	Aliphatic acyl		0.745799	BDJRBEYXGGNYIS-UHFFFAOYSA-N	C9H16O4	187.097	156.583	2.33025	neg	[M-H]-	125.097;187.097;97.066;169.086;123.082	7.65668	6.93956	6.84455	7.97791	7.56909	10.3932	10.6089	12.2561	10.8645	9.41027
Methyl hexadecanoate	Aliphatic acyl		0.987689	FLIACVVOZYBSBS-UHFFFAOYSA-N	C17H34O2	315.254	510.221	0.330975	neg	[M+HCOO]	315.255;313.238;297.243;92.682;171.101	1.32251	1.7311	1.34611	1.735	1.30865	2.26438	2.39026	2.70573	2.37788	2.17028
9-Hydroxy-10,12-Octadecadienoic acid	Aliphatic acyl		0.887372	NPDSHTNEKLQQIJ-SIGMCMEVSA-N	C18H32O3	295.227	583.638	0.982154	neg	[M-H]-	295.225;277.218;92.687;171.103;65.49	4.99981	4.56368	4.26941	4.1107	4.65401	5.40284	5.09514	6.5534	5.61153	4.55317
2-Methylmaleate	Aliphatic acyl		0.866132	HNEGQIOMVPPMNR-UHFFFAOYSA-N	C5H6O4	129.019	838.614	3.05453	neg	[M-H]-	85.029;129.02;101.024;130.042;57.035	0.0619606	0.0555065	0.0502493	0.0692495	0.0499116	0.145021	0.147614	0.126815	0.165584	0.151369
alpha-Linolenic acid	Aliphatic acyl		0.98726	DTOSIQBPPRVQHS-PDBXOOCHSA-N	C18H30O2	279.232	737.999	0.205915	pos	[M+H]	81.07;67.054;95.085;279.229;109.101	0.0423038	0.0313639	0.0431526	0.0366897	0.0496725	0.035168	0.032497	0.0459336	0.0370539	0.0293134
DL-Tryptophan	alkaloid	simple indoles;pyrrolidines	0.7647	QIVBCDIJIAJPQS-UHFFFAOYSA-N	C11H12N2O2	203.082	42.9875	1.96294	neg	[M-H]-	116.051;203.081;74.025;72.01;142.066	0.437748	0.413973	0.459913	0.429492	0.440618	1.44202	1.51498	1.49563	1.64207	1.41612
4-Hydroxy-2-Quinolinecarboxylic acid	alkaloid	pyridines;quinolines	0.96899	HCZHHEIFKROPDY-UHFFFAOYSA-N	C10H7NO3	188.035	45.0823	1.50977	neg	[M-H]-	144.046;188.035;145.048;92.686;159.032	1.78911	1.73073	1.79652	1.79594	1.73023	2.40945	2.63479	2.73923	2.51491	2.29421
L-Tryptophan	alkaloid	simple indoles;pyrrolidines	0.978072	QIVBCDIJIAJPQS-UHFFFAOYSA-N	C11H12N2O2	205.097	42.6925	0.171593	pos	[M+H]+	188.071;146.059;118.065;144.081;159.092	0.272413	0.241192	0.287357	0.261508	0.281741	0.664195	0.618709	0.715862	0.67419	0.628486
Lophophorine	alkaloid	tetrahydroisoquinolines	0.669669	PNFBXEKHLUDPIM-UHFFFAOYSA-N	C13H17NO3	236.128	44.1921	0.635618	pos	[M+H]+	105.07;236.127;134.096;58.065;59.073	0.170694	0.154808	0.159007	0.17804	0.168795	0.0140799	0.00965459	0.0153958	0.013568	0.0129546
Nicotinic acid	alkaloid	pyridines	0.968946	PVNIIMVLHYAWGP-UHFFFAOYSA-N	C6H5NO2	124.039	33.1906	2.04172	pos	[M+H]	124.039;80.049;96.044;78.034;92.662	0.474028	0.493934	0.491519	0.489124	0.500935	0.609682	0.575813	0.639581	0.663044	0.602039
Indole-3-carboxaldehyde	alkaloid	pyrrolidines;simple indoles	1	OLNJUISKUQQNIM-UHFFFAOYSA-N	C9H7NO	146.06	43.2721	0.936478	pos	[M+H]+	146.06;147.063;105.07;118.065;51.023	0.106039	0.111652	0.105758	0.111435	0.103132	0.214648	0.195143	0.275523	0.242505	0.195588
Hypoxanthine	alkaloid	purine alkaloids;imidazole alkaloi	0.977443	FDGQSTZJBFJUBT-UHFFFAOYSA-N	C5H4N4O	137.046	33.6041	1.61056	pos	[M+H]+	137.045;92.058;120.053;94.039;119.035	0.0077774	0.0484718	0.00920276	0.00411682	0.10943	0.135945	0.392207	0.15188	0.129178	0.10252
3-Methylindole	alkaloid	pyrrolidines;simple indoles	0.743989	ZFRKQXVRDFCRJG-UHFFFAOYSA-N	C9H9N	132.081	43.3394	1.70958	pos	[M+H]+	86.097;132.081;117.057;69.07;84.044	0.057224	0.0932571	0.0620624	0.0516561	0.0515282	0.204123	0.126421	0.172124	0.175748	0.185047
2'-Deoxyadenosine	alkaloid	imidazole alkaloi;purine alkaloids	0.641869	OLXZPDWKRNYJJZ-UHFFFAOYSA-N	C10H13N5O3	252.109	32.0641	1.96568	pos	[M+H]+	136.061;60.044;117.055;252.11;193.096	0.0773698	0.0666801	0.038303	0.0822225	0.084196	0.14537	0.129755	0.157549	0.154928	0.134423
5-Hydroxyindole-3-acetic acid	alkaloid	pyrrolidines;simple indoles	0.802762	DUUGKQCEGZLZNO-UHFFFAOYSA-N	C10H9NO3	190.051	79.6473	0.0228022	neg	[M-H]-	146.061;190.051;144.046;111.009;131.037	0.162172	0.148186	0.137283	0.158407	0.142766	0.0726843	0.0843148	0.0905294	0.0767411	0.0710517
Tryptmanine	alkaloid	pyrrolidines;simple indoles	0.999994	APJYDQYYACXCRM-UHFFFAOYSA-N	C10H12N2	161.107	50.0139	1.37587	pos	[M+H]+	144.081;161.095;162.112;105.07;117.069	0.0628136	0.0558257	0.0687499	0.0674097	0.0733295	0.00369294	0.00319122	0.00482784	0.00429377	0.0040514
Guanine	alkaloid	purine alkaloids;imidazole alkaloi	1	UYTPUPDQBNUYGX-UHFFFAOYSA-N	C5H5N5O	152.057	34.7205	2.18365	pos	[M+H]+	152.056;153.04;110.035;135.03;154.024	0.0185911	0.179918	0.0197904	0.217401	0.217153	0.0527386	0.32715	0.107359	0.864278	0.0756238
Indole-3-carboxylic acid	alkaloid	pyrrolidines;simple indoles	0.868194	KMAKOBLIOCQGJP-UHFFFAOYSA-N	C9H7NO2	160.04	41.4703	2.5479	neg	[M-H]-	160.041;99.045;74.025;59.014;57.035	0.0875576	0.0816962	0.0760862	0.0622676	0.0758247	0.0255813	0.0238041	0.0399017	0.0259471	0.0301991
Adenine	alkaloid	purine alkaloids;imidazole alkaloi	1	GFFGJBXGBJISGV-UHFFFAOYSA-N	C5H5N5	136.062	31.6432	2.32668	pos	[M+H]+	136.061;137.045;91.054;119.048;94.039	0.75672	0.610482	0.640872	0.634186	0.645824	0.596072	0.493481	0.644534	0.656525	0.501766
Nicotinamide	alkaloid	pyridines	1	DFPAKSUCGFBDDF-UHFFFAOYSA-N	C6H6N2O	123.055	33.3306	1.42024	pos	[M+H]+	123.055;124.039;95.049;80.048;96.044	0.109003	0.111465	0.115285	0.119426	0.0549471	0.14865	0.146852	0.158822	0.161059	0.151286
Indoleacetic acid	alkaloid	pyrrolidines;simple indoles	0.616241	SEOVTRFCIGRIMH-UHFFFAOYSA-N	C10H9NO2	174.056	108.618	0.112163	neg	[M-H]-	174.055;130.067;146.061;116.05;128.051	0.00545325	0.00730304	0.00513423	0.00322936	0.00605696	0.0278428	0.0287088	0.0303293	0.0310611	0.0259483
Isoguanosine	alkaloid	imidazole alkaloi;purine alkaloids	0.970181	MIKUYHXYGGJMLM-UHFFFAOYSA-N	C10H13N5O5	284.099	35.0165	0.539308	pos	[M+H]+	152.056;70.065;92.666;284.112;52.888	0.0455524	0.0429252	0.00428249	0.0482225	0.0520652	0.110174	0.0964722	0.0133454	0.11506	0.011635
Imatinib	alkaloid	pyridines	0.762822	KTUFNOKKBVMGRW-UHFFFAOYSA-N	C29H31N7O	494.262	245.796	0.779754	pos	[M+H]+	476.249;494.258;69.033;139.075;72.081	0.0146285	0.0156453	0.0157989	0.0155447	0.0152296	0.00704495	0.00754447	0.008272	0.0077683	0.00800616
Xanthine	alkaloid	xanthine alkaloids;imidazole alkaloi;purine alkaloids	0.999746	LRFVTYWOQMYALW-UHFFFAOYSA-N	C5H4N4O2	153.033	25.1456	53.2478	pos	[M+H]+	153.041;110.035;154.024;136.015;128.045	0.0020862	0.000351904	0.00167804	0.0022172	0.0024637	0.00762469	0.0097601	0.00862892	0.00899363	0.00947986
Indole-3-ethanol	alkaloid	pyrrolidines;simple indoles	0.986371	MBBOMCVGYCRMEA-UHFFFAOYSA-N	C10H11NO	144.081	162.044	1.23251	pos	[M-H2O+H]+	144.081;117.069;143.072;92.662;98.061	0.00700883	0.00830742	0.00721551	0.00731556	0.00726399	0.00234002	0.00262811	0.00293664	0.00237484	0.00244875
1-Methyl-2-tridecylquinolin-4-one	alkaloid	quinolines;pyridines	0.923748	DWHCRAGHDDLXEM-UHFFFAOYSA-N	C23H35NO	342.279	787.225	1.26464	pos	[M+H]+	342.28;69.07;76.075;92.666;217.146	0.00456286	0.00374184	0.00503016	0.00478504	0.00490023	0.000242031	0.000140749	0.000458371	0.000145227	0.000326537
Adenosine 3',5'-cyclic monophosphate	alkaloid	purine alkaloids;imidazole alkaloi	0.646056	IVOMOUWHDPKRLL-UHFFFAOYSA-N	C10H12N5O6P	330.059	31.161	1.31614	pos	[M+H]+	70.065;136.061;330.059;217.118;86.097	0.0195209	0.0185145	0.0188542	0.0187515	0.017828	0.0150349	0.0139919	0.014871	0.0160956	0.0148859
Rinderine	alkaloid		0.622395	SFVVQRJOGUKCEG-UHFFFAOYSA-N	C15H25NO5	300.18	75.9989	2.7356	pos	[M+H]+	222.147;86.097;282.169;210.148;70.065	0.0199955	0.019178	0.0219404	0.022577	0.0209806	0.0235834	0.0237938	0.0241808	0.0270657	0.0260022
Flindersine	alkaloid	pyridines;quinolines	0.613471	PXNMNABLQWUMCX-UHFFFAOYSA-N	C14H13NO2	228.102	90.8469	0.635932	pos	[M+H]+	228.102;105.069;86.097;210.113;140.107	0.000519188	0.000880502	0.000455878	0.000795301	0.000936927	0.00373374	0.0032174	0.00425538	0.00410181	0.00331401
Dihydrocapsaicin	alkaloid		0.762918	XJQPQKLURWNAAH-UHFFFAOYSA-N	C18H29NO3	308.222	244.815	0.699422	pos	[M+H]	308.224;290.213;262.218;179.13;122.06	0.00782136	0.00831043	0.0079384	0.00826233	0.00943771	0.0104318	0.0106506	0.0132077	0.0110439	0.0104584
Cimetidine	alkaloid	imidazole alkaloi	0.755731	AQIXAKUUQRKLND-UHFFFAOYSA-N	C10H16N6S	253.122	373.398	1.48664	pos	[M+H]+	253.123;123.044;92.661;107.085;211.076	0.00381469	0.00420298	0.00360223	0.00373535	0.00374108	0.00535838	0.00585747	0.00601137	0.00647619	0.00570996
Apoatropine	alkaloid	tropines;piperidines	0.701668	WPUIZWXOSDVQJU-UHFFFAOYSA-N	C17H21NO2	272.164	303.64	1.67632	pos	[M+H]+	150.055;272.166;122.06;123.117;109.101	0.00778377	0.00813703	0.00768572	0.00733752	0.00811754	0.00662939	0.0047353	0.00511508	0.00473111	0.00699337
Dioscorine	alkaloid	piperidines	0.681759	YBQKKTNDAXVYGX-UHFFFAOYSA-N	C13H19NO2	222.149	77.0456	0.961807	pos	[M+H]+	222.148;108.081;94.065;96.08;58.065	0.00911132	0.0100295	0.00887056	0.00933879	0.00863429	0.0108853	0.0108113	0.0122781	0.0123266	0.0103232
5-Hydroxyindoleacetate	alkaloid	pyrrolidines;simple indoles	0.674772	DUUGKQCEGZLZNO-UHFFFAOYSA-N	C10H9NO3	192.066	79.6881	3.32293	pos	[M+H]+	146.059;192.065;174.055;56.378;51.059	0.00425161	0.00417017	0.00446335	0.00463869	0.00464641	0.0028281	0.00239317	0.00247327	0.00313467	0.00260723
6-Hydroxykynurenic acid	alkaloid	quinolines;pyridines	0.607307	CQUUHDQRJWXDPY-UHFFFAOYSA-N	C10H7NO4	206.045	39.6878	1.40742	pos	[M+H]+	178.05;206.043;100.047;132.045;99.044	0.00291439	0.00209405	0.00274744	0.00335506	0.00331377	0.0011797	0.000652423	0.000575304	0.00179656	0.00163261
Harmaline	alkaloid		0.686804	QJOZJXNKVMFAET-UHFFFAOYSA-N	C13H14N2O	232.141	104.816	16.1233	pos	[M+NH4]+	232.145;70.065;214.133;92.666;86.097	0.00504307	0.0050739	0.00557157	0.00599815	0.00611424	0.00704926	0.00720335	0.00589974	0.0054835	0.0187032
Capsaicin	alkaloid		0.619433	YKPUWZUDDOIDPM-SOFGYWHQSA-N	C18H27NO3	306.206	196.634	0.262035	pos	[M+H]	306.206;105.069;288.193;92.666;56.868	0.00140369	0.00127789	0.00148671	0.00165626	0.00163668	0.000429105	0.000322426	0.000270788	0.00029109	0.000379231
N-Methylflindersine	alkaloid	quinolines;pyridines	0.634893	RJZFGBNKPOVCHQ-UHFFFAOYSA-N	C15H15NO2	242.117	101.007	1.17735	pos	[M+H]+	242.117;86.095;200.107;224.108;84.044	6.31564e-05	1.3344e-06	1.07706e-06	5.35651e-05	5.83005e-05	0.00133258	0.000643758	0.000796991	0.00253272	0.00038285
Salsolidine	alkaloid	tetrahydroisoquinolines	0.618982	HMYJLVDKPJHJCF-UHFFFAOYSA-N	C12H17NO2	208.133	84.3248	0.54225	pos	[M+H]+	208.132;53.271;148.112;149.06;95.073	0.00368794	0.00406986	0.00552426	0.00658304	0.00637354	0.00410614	0.00368397	0.00429581	0.00449194	0.00400511
1-methyl-2-undecylquinolin-4-one	alkaloid	quinolines;pyridines	0.861243	ZLIHBZFNMQLPOT-UHFFFAOYSA-N	C21H31NO	314.248	728.522	0.275014	pos	[M+H]+	314.249;69.07;92.666;81.07;189.115	0.00342354	0.0037978	0.00390686	0.00414788	0.00405921	0.00326802	0.00277051	0.00376738	0.00313977	0.00294169
Schinifoline	alkaloid	quinolines;pyridines	0.779684	HCUSLQJBGQJQCB-UHFFFAOYSA-N	C17H23NO	258.185	574.107	1.40042	pos	[M+H]	105.07;258.186;154.122;104.107;52.804	0.00053258	0.000632789	0.000614757	0.000639831	0.000751999	0.000150171	7.2645e-05	0.000135861	0.000241753	0.000100662
Haematoidin	alkaloid	pyrrolidines	0.991151	BPYKTIZUTYGOLE-IFADSCNNSA-N	C33H36N4O6	585.276	792.612	2.01475	pos	[M+H]+	585.272;92.666;69.07;89.059;584.479	0.000442661	0.00488586	0.00657052	0.00403569	0.000432579	0.00249928	0.00201111	0.00176215	0.000728836	0.0031104
Pseudotropine	alkaloid	tropines;piperidines	0.605442	CYHOMWAPJJPNMW-UHFFFAOYSA-N	C8H15NO	142.123	157.324	2.43747	pos	[M+H]+	142.123;72.044;124.111;68.049;55.054	0.00118423	0.00128923	0.000961311	0.00127064	0.000851011	0.00141144	0.000481815	0.000339966	0.000551064	0.000516276
DL-pipecolic acid	alkaloid	piperidines	0.976783	HXEACLLIILLPRG-UHFFFAOYSA-N	C6H11NO2	130.086	778.551	1.5609	pos	[M+H]+	84.044;130.086;74.096;85.051;131.085	0.0105223	0.00801334	0.00987776	0.00891486	0.00370577	0.00934182	0.011143	0.00826246	0.0064528	0.0112634
Thermopsine	alkaloid	piperidines;quinolizidines;pyridines	0.769976	FQEQMASDZFXSJI-UHFFFAOYSA-N	C15H20N2O	245.165	185.334	0.215669	pos	[M+H]+	100.112;227.154;245.165;85.028;71.049	0.000151729	0.000294511	1.07706e-06	1.23984e-06	0.000135151	0.000486911	0.000415353	0.000277685	0.00025682	0.000374221
L-Histidine	alkaloid	imidazole alkaloi	0.994766	HNDVDQJCIGZPNO-UHFFFAOYSA-N	C6H9N3O2	156.081	77.0401	0.331504	pos	[M+H]+	156.08;72.081;53.939;157.084;129.069	0.00098011	0.000797292	0.000989424	0.000983037	0.000895577	0.000555005	0.000390768	0.000541917	0.00114703	0.000542494
Indole	alkaloid	simple indoles;pyrrolidines	0.973112	SIKJAQJRHWYJAI-UHFFFAOYSA-N	C8H7N	118.065	891.155	0.21482	pos	[M+H]+	118.086;72.08;59.073;119.085;58.066	0.00125879	0.00121919	0.00119053	0.00130029	0.00119311	0.00142168	0.00121247	0.00138043	0.0013695	0.00130551
Japonine	alkaloid	quinolines;pyridines	0.967764	XTBMLWZKNWXUHV-UHFFFAOYSA-N	C18H17NO3	296.128	162.075	1.4407	pos	[M+H]+	296.125;62.06;189.164;81.07;268.132	5.14114e-05	6.10514e-05	5.83254e-05	1.23984e-06	0.00011845	1.27894e-06	1.12011e-06	1.51109e-06	1.50739e-06	1.13144e-06
1-Piperidinecarboxaldehyde	alkaloid	piperidines	0.752621	FEWLNYSYJNLUOO-UHFFFAOYSA-N	C6H11NO	114.091	904.464	2.62837	pos	[M+H]+	114.091;92.666;72.081;58.065;96.08	0.00495898	0.00566688	0.00517357	0.00584518	0.00683359	0.00749198	0.005806	0.00630917	0.00462512	0.00542962
Pseudopelletierine	alkaloid	piperidines	0.67435	RHWSKVCZXBAWLZ-UHFFFAOYSA-N	C9H15NO	154.123	195.577	2.79361	pos	[M+H]+	154.122;84.044;98.06;71.085;71.929	0.000433374	0.000591395	0.000699391	0.000595205	0.000684747	0.000546979	0.00055774	0.000619203	0.000543244	0.000520747
Kynurenic acid	alkaloid	pyridines;quinolines	0.745976	HCZHHEIFKROPDY-UHFFFAOYSA-N	C10H7NO3	190.05	109.835	0.00202162	pos	[M+H]+	190.051;172.039;120.08;162.056;92.667	0.00115922	0.00100597	0.00112196	0.00100919	0.00103216	0.000320375	0.00185525	0.000362657	0.00149498	0.000748338
Isotalatizidine	alkaloid;terpenoids	cyclogeraniane;piperidines;mycrane_monoterpenoids;menthane_monoterpenoids;lavandulane;artemisane;secoiridoid	0.949391	RBSZCNOWHDHRFZ-UHFFFAOYSA-N	C23H37NO5	408.274	153.775	0.589561	pos	[M+H]+	408.277;390.266;59.049;72.081;234.147	0.00406171	0.00459337	0.00448096	0.00445549	0.00375233	0.00633944	0.00652506	0.00711698	0.00734449	0.00694267
Pseudojervine	alkaloid;terpenoids	piperidines;secoiridoid;mycrane_monoterpenoids;iridoid;lavandulane;artemisane	0.974199	HYDDDNUKNMMWBD-UHFFFAOYSA-N	C33H49NO8	588.353	218.223	0.247747	pos	[M+H]+	588.357;65.372;92.664;570.347;69.033	2.73876e-05	1.3344e-06	3.44588e-05	1.23984e-06	6.97115e-05	1.27894e-06	0.000156206	1.51109e-06	0.000123982	6.5554e-05
Piperlongumine	Amides		0.860412	VABYUUZNAVQNPG-BQYQJAHWSA-N	C17H19NO5	340.116	166.952	2.30838	pos	[M+Na]+	340.116;118.049;92.666;71.466;73.522	0.00108753	0.00159868	0.00154313	0.00130171	0.00160086	0.00228022	0.00224814	0.00188827	0.00240728	0.00202391
Hexylamine	Amines		0.844345	BMVXCPBXGZKUPN-UHFFFAOYSA-N	C6H15N	102.128	876.398	4.09055	pos	[M+H]+	102.128;74.097;58.065;72.081;57.07	0.0179429	0.0227042	0.00814129	0.0155145	0.00873066	0.0151603	0.0122748	0.0310966	0.022786	0.00930563
Arginine	Amino acid derivatives		0.989404	ODKSFYDXXFIFQN-UHFFFAOYSA-N	C6H14N4O2	175.119	26.5428	0.357639	pos	[M+H]+	70.065;60.056;175.119;116.07;130.098	0.179427	0.143279	0.169552	0.179432	0.183525	0.447232	0.386386	0.460318	0.430963	0.387008
Glutamic acid	Amino acid derivatives		0.82989	WHUUTDBJXJRKMK-UHFFFAOYSA-N	C5H9NO4	146.046	28.4931	1.2991	neg	[M-H]-	102.056;128.035;146.045;129.019;85.029	0.198891	0.110788	0.327728	0.27593	0.346226	0.529516	0.546463	0.560459	0.469034	0.431733
Tyrosine	Amino acid derivatives		0.936618	OUYCCCASQSFEME-UHFFFAOYSA-N	C9H11NO3	182.081	32.3141	0.00420143	pos	[M+H]+	136.076;123.044;165.055;119.048;147.044	0.451649	0.26947	0.293744	0.287566	0.298485	0.539987	0.508543	0.546814	0.581216	0.535704
Methionine	Amino acid derivatives		0.982806	FFEARJCKVFRZRR-UHFFFAOYSA-N	C5H11NO2S	150.058	34.0526	0.996279	pos	[M+H]+	56.049;104.052;61.011;133.031;102.055	0.0847623	0.078342	0.0877053	0.0859975	0.0990821	0.224284	0.213419	0.232516	0.234925	0.229506
Proline	Amino acid derivatives		0.944561	ONIBWKKTOPOVIA-UHFFFAOYSA-N	C5H9NO2	116.07	31.2154	3.55789	pos	[M+H]+	70.065;116.07;59.073;58.065;74.023	0.219876	0.18127	0.222936	0.263036	0.227598	0.318116	0.300185	0.311438	0.342465	0.318722
Lysine	Amino acid derivatives		0.984513	KDXKERNSBIXSRK-UHFFFAOYSA-N	C6H14N2O2	147.113	25.8227	1.10655	pos	[M+H]+	84.081;130.086;147.113;85.084;56.049	0.0272956	0.02105	0.0267152	0.0262525	0.0304839	0.0650973	0.0573573	0.0696823	0.0701111	0.0632044
D-beta-homophenylalanine-HCl	Amino acid derivatives		0.797175	BTCSSZJGUNDROE-UHFFFAOYSA-N	C4H9NO2	180.102	100.466	0.970752	pos	[M+2K-H]+	120.08;121.065;180.101;103.054;131.049	0.00903165	0.00863694	0.00837677	0.00922734	0.0102331	0.0293789	0.0303317	0.0410809	0.0249337	0.0304676
Phenylalanine	Amino acid derivatives		0.984313	COLNVLDHVKWLRT-UHFFFAOYSA-N	C9H11NO2	166.086	113.532	2.38425	pos	[M+H]+	120.08;166.085;103.054;131.049;107.049	0.0109721	0.00771592	0.0112253	0.0106926	0.0110041	0.0241619	0.0216841	0.0251088	0.022695	0.0327149
Glutamate	Amino acid derivatives		0.86013	WHUUTDBJXJRKMK-UHFFFAOYSA-N	C5H9NO4	148.06	32.4733	1.82363	pos	[M+H]+	84.044;85.048;102.055;131.053;130.05	0.0139193	0.00906513	0.015635	0.0156949	0.0193372	0.0163381	0.0193884	0.0229397	0.0218408	0.0186728
Laminine	Amino acid derivatives		0.925741	MXNRLFUSFKVQSK-UHFFFAOYSA-N	C9H20N2O2	189.16	26.0858	0.828875	pos	[M+H]+	84.08;60.081;130.087;189.16;70.065	0.00724476	0.00788875	0.00819859	0.0081654	0.00901119	0.0106332	0.0104003	0.0132902	0.0117743	0.0112269
Methyl-4-hydroxy-3-methoxybenzoate	Aromaticity		0.61014	BVWTXUYLKBHMOX-UHFFFAOYSA-N	C9H10O4	181.051	45.2084	1.24889	neg	[M-H]-	59.014;89.025;71.014;181.072;101.024	1.88166	1.54084	1.82913	1.99395	2.00006	2.73486	2.92782	3.12795	2.85764	2.62141
Phenethylacetate	Aromaticity		0.952166	MDHYEMXUFSJLGV-UHFFFAOYSA-N	C10H12O2	165.091	316.786	1.87525	pos	[M+H]+	67.054;165.09;95.049;69.033;81.069	0.00367997	0.00313818	0.00318832	0.00298565	0.00365682	0.00406524	0.00349987	0.00507585	0.00472141	0.00566792
Atenolol	Aromaticity		1	METKIMKYRPQLGS-UHFFFAOYSA-N	C14H22N2O3	267.174	778.568	0.0807655	pos	[M+H]+	267.172;285.009;249.163;268.979;234.14	0.00942367	0.0130392	0.00889039	0.0101771	0.00846153	0.0110645	0.00921628	0.0132155	0.00942012	0.00780254
Monoolein	Ester		0.96814	RZRNAYUHWVFMIP-KTKRTIGZSA-N	C21H40O4	357.3	755.229	0.158526	pos	[M+H]+	265.253;81.07;57.07;69.07;247.242	0.00853683	0.00967128	0.0109309	0.0145926	0.00911757	0.0533805	0.0528999	0.0331777	0.0317702	0.0558648
12,13-Epoxy-9-Octadecenoic acid	Fatty acids		0.84034	CCPPLLJZDQAOHD-DHZHZOJOSA-N	C18H32O3	295.227	552.095	1.27687	neg	[M-H]-	295.227;183.139;277.218;92.685;157.087	2.98086	2.56021	2.47319	2.92499	2.71103	3.50595	3.0883	4.05406	3.31962	2.53138
Chaulmoogric acid	Fatty acids		0.993259	XMVQWNRDPAAMJB-UHFFFAOYSA-N	C18H32O2	298.274	599.773	0.444833	pos	[M+NH4]+	71.085;57.07;299.257;81.07;298.273	0.0302545	0.0680217	0.000965938	0.0318035	0.0226131	0.0301278	0.0432015	0.0339585	0.0393959	0.0506739
Hispidulin	flavonoids	flavones	1	IHFBPDAQLQOCBX-UHFFFAOYSA-N	C16H12O6	299.056	348.658	0.531994	neg	[M-H]	299.054;97.029;189.019;92.687;145.03	2.13261	0.854268	1.5711	0.980827	1.31685	1.85275	5.81959	4.64313	4.37065	4.94379
Diosmetin	flavonoids	flavones	1	MBNGWHIJMBWFHU-UHFFFAOYSA-N	C16H12O6	299.056	368.011	0.566079	neg	[M-H]	299.054;97.029;189.02;145.03;121.029	1.29034	1.13915	1.67522	1.19895	1.87447	1.35942	3.77593	2.29541	3.40009	2.66811
5,7-Dihydroxy-3,8-dimethoxy-2-phenyl-4H-chromen-4-one	flavonoids	flavones;flavonols	0.633401	OWQLBLNRUZULFV-UHFFFAOYSA-N	C17H14O6	313.072	319.938	0.511178	neg	[M-H]-	313.07;237.056;209.062;92.686;238.064	0.390172	0.582526	0.426804	0.499888	0.42653	1.07073	0.82984	1.64167	1.52374	0.741194
Hydroxygenkwanin	flavonoids	flavones	0.933494	RRRSSAVLTCVNIQ-UHFFFAOYSA-N	C16H12O6	299.056	425.668	0.263792	neg	[M-H]	299.054;97.03;189.02;145.03;92.682	0.151906	0.13813	0.167802	0.135983	0.187119	0.522437	0.606427	0.452525	0.535201	0.52777
Wogonin	flavonoids	flavones	1	XLTFNNCXVBYBSX-UHFFFAOYSA-N	C16H12O5	283.061	368.518	0.606789	neg	[M-H]	283.061;239.07;211.077;209.061;80.965	0.754361	0.705779	0.479921	0.308903	0.476477	1.64818	1.82301	0.143432	1.75404	0.663009
Dihydrokaempferol	flavonoids	flavanonols;dihydrochalcones;flavanones	0.679889	PADQINQHPQKXNL-UHFFFAOYSA-N	C15H12O6	287.056	211.308	0.230108	neg	[M-H]-	243.067;287.054;164.011;225.055;135.009	0.0395665	0.0373305	0.0322913	0.0369072	0.0360865	0.377702	0.417291	0.418782	0.4289	0.355573
Cirsimaritin	flavonoids	flavones	0.898463	ZIIAJIWLQUVGHB-UHFFFAOYSA-N	C17H14O6	313.072	301.264	0.715459	neg	[M-H]-	313.073;92.686;237.057;69.035;209.061	0.202704	0.286253	0.21533	0.268595	0.224907	0.706873	0.540013	0.734958	0.618809	0.420359
Calycosin	flavonoids	isoflavones	0.993013	ZZAJQOPSWWVMBI-UHFFFAOYSA-N	C16H12O5	283.061	239.767	0.668954	neg	[M-H]	283.06;239.07;52.331;92.688;211.077	0.153826	0.122998	0.250641	0.172583	0.136097	0.382068	0.440243	0.307351	0.739443	0.684273
Tectorigenin	flavonoids	isoflavones	0.999119	OBBCRPUNCUPUOS-UHFFFAOYSA-N	C16H12O6	299.056	489.45	0.451464	neg	[M-H]-	299.058;97.029;189.019;92.684;145.03	0.114888	0.0961714	0.115786	0.107354	0.129787	0.393884	0.449589	0.351092	0.369464	0.329248
Phloretin	flavonoids	dihydrochalcones	0.675354	VGEREEWJJVICBM-UHFFFAOYSA-N	C15H14O5	273.077	151.297	0.693663	neg	[M-H]-	229.087;135.009;273.17;59.014;109.029	0.107018	0.0861681	0.108253	0.116576	0.0954143	0.277238	0.283044	0.308242	0.374995	0.227034
3'-O-Methylquercetin	flavonoids	flavones;flavonols	1	IZQSVPBOUDKVDZ-UHFFFAOYSA-N	C16H12O7	315.051	93.31	0.158623	neg	[M-H]-	315.145;271.063;130.088;314.206;59.014	0.273648	0.242702	0.209296	0.26132	0.260268	0.125056	0.132304	0.155194	0.154783	0.123552
Isoliquiritigenin	flavonoids	chalcones	0.948841	DXDRHHKMWQZJHT-FPYGCLRLSA-N	C15H12O4	255.066	313.891	0.181025	neg	[M-H]	255.065;119.05;69.035;135.009;92.688	0.0898189	0.0752921	0.0673963	0.0635067	0.0687777	0.170459	0.151967	0.152438	0.18071	0.155011
Quercetin 3-methyl ether	flavonoids	flavones;flavonols	0.947779	WEPBGSIAWZTEJR-UHFFFAOYSA-N	C16H12O7	315.051	124.555	0.246363	neg	[M-H]-	227.072;199.077;92.682;315.182;212.049	0.130969	0.0949552	0.105521	0.112995	0.114705	0.202363	0.198887	0.199283	0.21058	0.170522
Khellin	flavonoids		0.72787	HSMPDPBYAYSOBC-UHFFFAOYSA-N	C14H12O5	261.074	40.8812	2.33161	pos	[M+H]+	261.074;86.097;84.044;53.723;63.307	0.0519617	0.0661623	0.0562717	0.0622035	0.0566586	0.174919	0.0896149	0.170314	0.153002	0.163788
Naringenin chalcone	flavonoids	chalcones	0.760522	YQHMWTPYORBCMF-ZZXKWVIFSA-N	C15H12O5	271.061	244.729	0.353523	neg	[M-H]	271.063;108.022;227.072;109.029;92.682	0.0533164	0.0443719	0.0457143	0.0490787	0.0435836	0.116008	0.125576	0.105681	0.109515	0.110275
5'-Methoxybilobetin	flavonoids	flavones	1	RQNXAFVREOYDNA-UHFFFAOYSA-N	C32H22O11	583.123	358.756	0.292029	pos	[M+H]+	583.127;297.122;565.11;537.121;403.084	0.0387304	0.031051	0.0298641	0.0344524	0.0222955	0.0991307	0.0883923	0.0921446	0.110062	0.0980932
Naringenin	flavonoids	dihydrochalcones;flavanones	0.955307	FTVWIRXFELQLPI-UHFFFAOYSA-N	C15H12O5	271.061	185.15	1.68456	neg	[M-H]-	271.063;135.044;59.013;97.03;93.034	0.0586229	0.0590035	0.0610756	0.0552018	0.0560524	0.131274	0.0875201	0.133692	0.141387	0.119915
Pinocembrin	flavonoids	flavanones;dihydrochalcones	0.865369	URFCJEUYXNAHFI-UHFFFAOYSA-N	C15H12O4	255.066	282.262	0.152997	neg	[M-H]-	255.065;92.687;109.029;135.008;107.014	0.123992	0.109388	0.136811	0.149923	0.134316	0.0806045	0.102389	0.0848356	0.104186	0.0764457
Prunetin	flavonoids	isoflavones	0.640992	KQMVAGISDHMXJJ-UHFFFAOYSA-N	C16H12O5	285.075	150.674	1.64752	pos	[M+H]	267.064;239.069;137.024;257.079;285.077	0.0150141	0.0200141	0.0141242	0.0155439	0.0178407	0.041887	0.0383121	0.0414236	0.0464514	0.0374291
Sternbin	flavonoids	dihydrochalcones;flavanones	0.976179	DSAJORLEPQBKDA-UHFFFAOYSA-N	C16H14O6	301.072	116.585	0.113968	neg	[M-H]-	97.03;301.163;73.03;69.035;59.014	0.0340261	0.00666077	0.0148541	0.0248963	0.00564635	0.0560164	0.0289899	0.0478839	0.0562942	0.0251966
Kushenol B	flavonoids	dihydrochalcones;flavanones	0.897618	CDNAGJNJVFLMRS-UHFFFAOYSA-N	C30H36O6	493.256	538.102	0.194275	pos	[M+H]+	493.252;385.196;54.806;131.047;50.558	0.0498775	0.0422118	0.0175902	0.0480752	0.0172532	0.0840444	0.0482045	0.0529955	0.0483566	0.0516745
Sophoranochromene	flavonoids	dihydrochalcones;flavanones	0.765063	CVRQUKAFPCFUQW-UHFFFAOYSA-N	C30H34O4	459.252	240.435	1.82786	pos	[M+H]+	459.25;441.241;123.116;93.07;69.034	0.0236941	0.0260256	0.0236992	0.0251028	0.0278762	0.0174543	0.0152204	0.0182026	0.0167758	0.0154777
Tectochrysin	flavonoids	flavones	0.647876	IRZVHDLBAYNPCT-UHFFFAOYSA-N	C16H12O4	269.081	137.244	0.258821	pos	[M+H]	269.08;251.069;223.074;241.087;125.096	0.0258531	0.0306061	0.0241397	0.0279204	0.0221258	0.0173266	0.0180758	0.0195124	0.0195688	0.0156129
Alpinetin	flavonoids	dihydrochalcones;flavanones	0.825354	QQQCWVDPMPFUGF-UHFFFAOYSA-N	C16H14O4	271.097	268.558	2.15849	pos	[M+H]+	137.024;271.095;225.09;95.049;67.054	0.0169491	0.0179308	0.0158268	0.018082	0.0172422	0.0234079	0.023179	0.0268004	0.0256704	0.0230692
Licochalcone B	flavonoids	chalcones	0.779105	DRDRYGIIYOPBBZ-XBXARRHUSA-N	C16H14O5	287.091	180.18	1.02724	pos	[M+H]	241.087;147.044;159.044;213.092;287.092	0.0142057	0.0162747	0.0141097	0.0150702	0.037495	0.0304113	0.0240881	0.0354093	0.0347406	0.0239456
Loureirin D	flavonoids	dihydrochalcones	0.668948	AQMBVNGTZRFEPF-UHFFFAOYSA-N	C16H16O5	289.107	231.316	1.58131	pos	[M+H]+	93.07;153.055;137.06;243.102;119.048	0.00537591	0.00490867	0.00711593	0.00627418	0.00636359	0.00234643	0.00240557	0.00230553	0.00256017	0.00236616
Liquiritigenin	flavonoids	flavanones;dihydrochalcones	0.866667	FURUXTVZLHCCNA-UHFFFAOYSA-N	C15H12O4	257.081	172.186	1.27632	pos	[M+H]+	257.08;229.086;137.024;256.265;239.07	0.035611	0.0512321	0.0356613	0.0383798	0.0382613	0.0477848	0.0405688	0.048476	0.0562275	0.0404964
Bavachalcone	flavonoids	chalcones	1	BLZGPHNVMRXDCB-UXBLZVDNSA-N	C20H20O4	337.143	616.117	0.414342	neg	[M+CH2-H]	337.242;92.687;63.002;83.994;77.092	0.0475349	0.0693989	0.0724638	0.0491965	0.055119	0.0391664	0.0627432	0.0289906	0.0456735	0.0773688
2',4'-Dihydroxychalcone	flavonoids	chalcones	0.638667	JUMSUVHHUVPSOY-RMKNXTFCSA-N	C15H12O3	241.086	151.699	0.189374	pos	[M+H]+	241.083;213.092;223.077;195.081;53.704	0.00323492	0.00426532	0.00329688	0.00246411	0.00324189	0.00494003	0.00486653	0.00599789	0.00548828	0.00416224
Isoginkgetin	flavonoids	flavones	0.819396	HUOOMAOYXQFIDQ-UHFFFAOYSA-N	C32H22O10	567.128	432.238	0.439717	pos	[M+H]	567.13;403.085;63.014;521.124;371.091	0.0538538	0.0498431	0.0401347	0.0500741	0.0329063	0.0503334	0.0434211	0.0490259	0.0557852	0.0487784
3',4',7-Trihydroxyflavanone	flavonoids	flavanones;dihydrochalcones	0.651136	MJBPUQUGJNAPAZ-UHFFFAOYSA-N	C15H12O5	273.076	185.396	0.415216	pos	[M+H]+	137.024;227.07;213.053;245.081;273.075	0.000512859	0.000640931	0.000634346	0.000729813	0.00106481	0.0014921	0.00144823	0.0015759	0.0013764	0.00141606
Chrysin	flavonoids	flavones	0.638712	RTIXKCRFFJGDFG-UHFFFAOYSA-N	C15H10O4	255.091	33.1071	0.752125	pos	[M+H]+	255.09;60.081;152.027;125.016;211.102	0.0047011	0.00678947	0.00482799	0.00671952	0.00738258	0.00439149	0.00378819	0.00387279	0.00705127	0.00425912
Artocommunol CD	flavonoids	flavones	0.99616	JIYLDFRPPGXCML-VXLYETTFSA-N	C30H34O6	491.244	700.288	0.511673	pos	[M+H]+	491.242;54.582;81.07;59.06;67.054	0.0100737	0.0138187	0.0162347	0.00762966	0.0128867	0.0100205	0.0078393	0.0099784	0.00998326	0.0137575
3-Hydroxyflavone	flavonoids	flavones;flavonols	0.637643	HVQAJTFOCKOKIN-UHFFFAOYSA-N	C15H10O3	239.07	172.095	0.145181	pos	[M+H]	239.069;89.058;211.076;165.069;92.664	0.00165476	0.0029571	0.00174796	0.00202734	0.00212971	0.00271834	0.00233799	0.00283926	0.00329928	0.00215692
Bavachinin	flavonoids	flavanones;dihydrochalcones	0.76747	VOCGSQHKPZSIKB-UHFFFAOYSA-N	C21H22O4	339.159	139.597	0.462863	pos	[M+H]+	339.158;137.023;321.144;123.044;55.018	0.0040477	0.000822215	0.00464026	0.0041202	0.000832687	0.00265462	0.00274395	0.00357705	0.00274503	0.002591
13-Hydroxy-9,11-octadecadienoic acid	Lipids		0.971086	HNICUWMFWZBIFP-KDFHGORWSA-N	C18H32O3	295.227	564.758	1.37097	neg	[M-H]-	295.226;195.138;277.218;53.383;84.347	64.9793	54.8541	55.6743	65.2648	62.6876	77.9092	72.7594	96.3894	76.7954	58.344
Oleamide	Lipids		1	FATBGEAMYMYZAF-UHFFFAOYSA-N	C18H35NO	282.279	500.3	1.72756	pos	[M+H]+	282.277;300.058;57.07;56.049;83.086	0.0917296	0.0892956	0.0920464	0.0922549	0.0969027	0.144446	0.136257	0.148822	0.146848	0.135517
Aconitic acid	Organic acids and derivatives		0.630478	GTZCVFVGUGFEME-IWQZZHSRSA-N	C6H6O6	173.009	30.7619	0.196001	neg	[M-H]-	111.009;85.029;67.019;57.035;129.02	4.38143	4.02359	4.43377	4.27898	4.5533	7.64933	8.07931	7.99682	8.30772	7.15106
Fumaric acid	Organic acids and derivatives		0.775324	VZCYOOQTPOCHFL-OWOJBTEDSA-N	C4H4O4	115.004	29.7408	2.60408	neg	[M-H]	71.014;115.004;74.024;92.682;97.638	7.66795	6.53957	7.17691	7.87102	7.21114	10.5466	10.6895	11.9223	10.9965	9.70393
Succinate	Organic acids and derivatives		0.939274	KDYFGRWQOYBRFD-UHFFFAOYSA-N	C4H6O4	117.019	34.8929	2.76361	neg	[M-H]-	73.03;117.019;99.009;72.009;74.024	0.6644	0.675924	0.697451	0.731893	0.726772	1.16655	1.20591	1.28534	1.20638	1.06527
Piperonylic acid	Organic acids and derivatives		0.813874	VDVJGIYXDVPQLP-UHFFFAOYSA-N	C8H6O4	165.019	43.8128	1.78508	neg	[M-H]-	121.029;165.02;75.009;106.042;77.039	0.481376	0.422477	0.469338	0.189882	0.433289	0.859952	0.913435	0.922015	0.9209	0.800328
Ginkgolic acid (C13:0)	Organic acids and derivatives		0.867142	VEPUCZUJLKAVNM-UHFFFAOYSA-N	C20H32O3	321.242	193.759	0.335246	pos	[M+H]	321.241;83.086;145.101;133.101;81.07	0.00369856	0.00359442	0.00333293	0.00464072	0.00412851	0.0135397	0.0120319	0.0140924	0.0133738	0.0140852
Gallic acid	Phenols		0.681541	LNTHITQWFMADLM-UHFFFAOYSA-N	C7H6O5	169.014	43.0319	1.66023	neg	[M-H]	169.015;125.025;151.004;81.034;73.03	0.101736	0.602943	0.534948	0.58932	0.580735	0.787273	0.84015	0.942063	0.765822	0.786307
alpha,beta-Dihydroresveratrol	Phenols		0.673508	HITJFUSPLYBJPE-UHFFFAOYSA-N	C14H14O3	229.087	151.297	0.282097	neg	[M-H]-	229.088;135.009;201.093;108.022;93.071	0.110139	0.113496	0.0870593	0.11262	0.104013	0.344173	0.359682	0.4047	0.397899	0.301354
p-Hydroxybenzaldehyde	Phenols		1	RGHHSNMVTDWUBI-UHFFFAOYSA-N	C7H6O2	121.029	79.2092	3.7731	neg	[M-H]	121.029;122.024;94.031;93.034;108.022	0.550695	0.541655	0.587827	0.60322	0.626205	0.697946	0.718983	0.754288	0.715292	0.657548
Protocatechualdehyde	Phenols		1	IBGBGRVKPALMCQ-UHFFFAOYSA-N	C7H6O3	137.024	812.572	2.61942	neg	[M-H]	136.892;137.891;93.035;99.926;50.738	0.0851492	0.0925306	0.0999875	0.0816856	0.0935408	0.158078	0.19605	0.124746	0.176146	0.209679
Pyrogallol	Phenols		0.963639	WQGWDDDVZFFDIG-UHFFFAOYSA-N	C6H6O3	125.024	543.597	1.81087	neg	[M-H]	125.025;69.035;83.014;97.03;92.687	0.103551	0.109804	0.0925742	0.0911237	0.0948666	0.161333	0.161695	0.19158	0.1832	0.133131
1,7-Bis(4-hydroxyphenyl)heptan-3-one	Phenols		0.957554	QUHYUSAHBDACNG-UHFFFAOYSA-N	C19H22O3	297.153	533.346	1.38526	neg	[M-H]-	297.151;184.02;183.012;159.045;92.686	0.204596	0.160029	0.132342	0.172856	0.090484	0.135311	0.29191	0.281336	0.191937	0.274072
Paracetamol	Phenols		0.826466	RZVAJINKPMORJF-UHFFFAOYSA-N	C8H9NO2	152.071	101.558	1.8892	pos	[M+H]+	152.07;125.06;124.076;134.061;109.052	0.0285832	0.031922	0.0245351	0.0303122	0.021881	0.00196519	0.000473784	0.00216293	0.00200624	0.00180188
Benzoic acid	Phenols		0.909442	WPYMKLBDIGXBTP-UHFFFAOYSA-N	C7H6O2	123.044	505.915	0.91351	pos	[M+H]	123.044;67.054;95.049;81.07;65.038	0.00892794	0.00997977	0.00838282	0.00854133	0.00861435	0.0167165	0.0173249	0.0195433	0.0183089	0.016993
Ginkgolic acid	Phenols		0.983382	YXHVCZZLWZYHSA-FPLPWBNLSA-N	C22H34O3	347.255	759.934	0.618632	pos	[M+H]	347.253;92.666;60.044;62.88;52.409	0.000468725	0.003616	0.00135469	0.00158976	0.000894057	0.0102637	0.012226	0.00538921	0.0102053	0.021464
trans-pterostilbene	Phenols		0.626872	VLEUZFDZJKSGMX-UHFFFAOYSA-N	C16H16O3	257.117	162.083	1.27393	pos	[M+H]+	257.115;189.054;81.07;256.264;175.04	0.00699794	0.00758127	0.00744196	0.00720063	0.00661891	0.0147412	0.0151202	0.0158596	0.0149878	0.0139625
Veratric acid	Phenols		0.899168	DAUAQNGYDSHRET-UHFFFAOYSA-N	C9H10O4	183.065	50.9808	1.92661	pos	[M+H]	183.066;125.023;165.055;97.028;71.049	0.00889973	0.00895217	0.00871559	0.00894309	0.0089587	0.0129208	0.012703	0.0136729	0.0140068	0.0132467
Asarylaldehyde	Phenols		0.65799	IAJBQAYHSQIQRE-UHFFFAOYSA-N	C10H12O4	197.081	58.5522	0.0801654	pos	[M+H]	197.13;70.065;81.07;93.07;72.081	0.00349512	0.00336429	0.004183	0.00356415	0.00321234	0.00666196	0.00696029	0.00653178	0.00567718	0.00892534
Bilobol	Phenols		0.922426	TUGAUFMQYWZJAB-FPLPWBNLSA-N	C21H34O2	319.263	785.65	0.784134	pos	[M+H]+	319.264;69.069;93.07;83.086;57.07	0.00173407	0.00224526	0.0018305	0.00236183	0.00215689	0.00383996	0.0032753	0.00468499	0.00448622	0.00402531
Piceatannol	Phenols		0.660744	CDRPUGZCRXZLFL-OWOJBTEDSA-N	C14H12O4	245.081	432.533	1.63501	pos	[M+H]	135.043;137.024;79.054;245.081;62.06	0.00322491	0.00394375	0.00333972	0.00320943	0.00321234	0.00211073	0.00208638	0.00263194	0.0024908	0.00202282
Acetophenone	Phenols		0.667577	KWOLFJPFCHCOCG-UHFFFAOYSA-N	C8H8O	121.065	127.978	1.95892	pos	[M+H]	121.065;93.07;105.069;91.054;79.054	0.0050881	0.00431519	0.0036453	0.00415233	0.00444025	0.00379779	0.00315237	0.00160832	0.00379906	0.00350167
3-Hydroxybenzaldehyde	Phenols		0.954732	IAVREABSGIHHMO-UHFFFAOYSA-N	C7H6O2	123.044	79.4945	0.50772	pos	[M+H]+	95.049;123.044;81.07;67.054;79.054	1.16929e-06	1.3344e-06	1.07706e-06	1.23984e-06	1.05619e-06	0.000534761	1.12011e-06	1.51109e-06	0.000328647	0.000280485
Thymol	Phenols		0.941021	MGSRCZKZVOBKFT-UHFFFAOYSA-N	C10H14O	151.112	586.846	1.72192	pos	[M+H]+	151.111;95.049;81.034;57.07;67.054	0.00681724	0.00669924	0.00570713	0.00633038	0.00632251	0.00648415	0.00637852	0.00691858	0.0063471	0.00680753
2-(2-Oxo-8,9-dihydrofuro[2,3-h]chromen-8-yl)propan-2-yl acetate	phenylpropanoids	coumarins	0.657835	IQTTZQQJJBEAIM-UHFFFAOYSA-N	C16H16O5	287.093	176.025	0.972126	neg	[M-H]-	83.05;203.035;159.046;158.038;131.05	0.686697	0.620694	0.553721	0.682383	0.697148	1.55102	1.57333	1.59673	1.56859	1.35061
[6-[(5,7-Dihydroxy-4-methyl-1,2,3,4-tetrahydronaphthalen-2-yl)oxy]-4,5-dihydroxy-3-[(E)-3-(4-hydroxyphenyl)prop-2-enoyl]oxyoxan-2-yl]methyl (E)-3-(4-hydroxyphenyl)prop-2-enoate	phenylpropanoids	penyipropionic acid	0.676345	HSSDDGQDMDJKGU-PWHKKFIBSA-N	C35H36O12	647.217	240.893	0.826358	neg	[M-H]-	647.217;115.921;100.932;210.972;116.929	0.759065	0.733642	0.667862	0.765768	0.594014	1.52218	1.56047	1.68883	1.62224	1.28479
Ellagic acid	phenylpropanoids	coumarins	0.960139	AFSDNFLWKVMVRB-UHFFFAOYSA-N	C14H6O8	300.999	209.241	0.790461	neg	[M-H]	301.001;257.008;185.026;229.015;239.07	0.227408	0.224034	0.22744	0.225118	0.234897	0.895791	0.852492	0.912174	0.84934	0.690977
Rutamarin	phenylpropanoids	coumarins	0.971996	AWMHMGFGCLBSAY-UHFFFAOYSA-N	C21H24O5	355.158	776.58	0.814853	neg	[M-H]-	355.157;116.928;99.926;92.682;100.934	2.73211	2.11424	3.06807	2.69404	2.88549	3.18959	3.38878	3.39291	2.91284	2.83669
p-Hydroxy-cinnamic acid	phenylpropanoids	penyipropionic acid	0.907448	NGSWKAQJJWESNS-ZZXKWVIFSA-N	C9H8O3	163.04	87.0497	0.352936	neg	[M-H]	119.05;163.04;120.054;91.055;93.035	0.0386965	0.0588212	0.0351088	0.0664972	0.0695513	0.264204	0.214918	0.322744	0.293047	0.239305
Columbianetin	phenylpropanoids	coumarins	0.961256	YRAQEMCYCSSHJG-UHFFFAOYSA-N	C14H14O4	245.082	150.84	0.297419	neg	[M-H]-	227.072;245.08;135.046;109.029;199.077	0.0824344	0.0923366	0.0920408	0.089206	0.0965473	0.277661	0.29601	0.280346	0.325226	0.241828
Esculetin	phenylpropanoids	coumarins	0.767424	ILEDWLMCKZNDJK-UHFFFAOYSA-N	C9H6O4	177.019	55.8799	1.26136	neg	[M-H]-	133.029;78.959;177.019;71.014;59.395	0.181245	0.177835	0.187541	0.184494	0.149209	0.318294	0.283615	0.3312	0.289785	0.280294
Cinnamic acid	phenylpropanoids	penyipropionic acid	0.723616	WBYWAXJHAXSJNI-SREVYHEPSA-N	C9H8O2	147.045	402.101	0.48568	neg	[M-H]-	147.045;119.05;87.925;59.014;102.949	0.0126339	0.0142962	0.0129184	0.0124863	0.0129029	0.111501	0.123564	0.150271	0.121199	0.0983822
5,7-Dihydroxy-4-Methylcoumarin	phenylpropanoids	coumarins	0.629587	QNVWGEJMXOQQPM-UHFFFAOYSA-N	C10H8O4	191.035	402.092	0.0853605	neg	[M-H]-	147.045;111.009;119.05;102.949;129.035	0.0150192	0.00777632	0.0170334	0.014183	0.0158297	0.109362	0.115407	0.140526	0.105885	0.0958044
8-(2,3-Dihydroxy-3-methylbutyl)-7-methoxychromen-2-one	phenylpropanoids	coumarins	0.661882	KGGUASRIGLRPAX-UHFFFAOYSA-N	C15H18O5	277.108	64.8309	3.03462	neg	[M-H]-	277.108;201.057;203.073;277.884;241.909	0.864928	0.804586	0.690192	0.726963	0.784637	0.635182	0.699053	0.679027	0.717787	0.613653
2,3-bis[(4-hydroxy-3-methoxyphenyl)methyl]butane-1,4-diol	phenylpropanoids	lignans	0.793059	PUETUDUXMCLALY-UHFFFAOYSA-N	C20H26O6	407.171	270.295	0.921289	neg	[M+HCOO]-	407.173;191.072;363.182;125.025;345.173	0.304768	0.369002	0.240395	0.259057	0.274618	0.345968	0.394769	0.354845	0.363563	0.296228
6-[3-[(3,4-Dimethoxyphenyl)methyl]-4-methoxy-2-(methoxymethyl)butyl]-4-methoxy-1,3-benzodioxole	phenylpropanoids	lignans	0.655069	RCFGIEPQSDGMJJ-UHFFFAOYSA-N	C24H32O7	431.211	586.719	0.792319	neg	[M-H]-	431.212;96.96;167.001;79.958;78.96	0.111768	0.159853	0.258946	0.112084	0.128303	0.221753	0.14295	0.218276	0.234835	0.239508
7,8-Dihydroxycoumarin	phenylpropanoids	coumarins	0.861675	ATEFPOUAMCWAQS-UHFFFAOYSA-N	C9H6O4	177.019	105.373	1.3512	neg	[M-H]	177.019;133.03;121.029;149.024;141.868	0.0613189	0.0675945	0.0417456	0.0677096	0.0584876	0.12839	0.0157784	0.140669	0.136137	0.114377
9-O-Methylcoumestrol	phenylpropanoids	coumarins	0.703392	HHEZPZWGHDOWCQ-UHFFFAOYSA-N	C16H10O5	283.06	183.224	0.952798	pos	[M+H]+	255.066;227.07;282.28;69.07;199.075	0.00415567	0.00300947	0.0019473	0.00311721	0.00229153	0.0195606	0.0197419	0.0213589	0.0233216	0.0192613
5,10-Dimethoxy-2,2-dimethylpyrano[3,2-g]chromen-8-one	phenylpropanoids	coumarins	0.663763	QZUNAFWZEXJWGD-UHFFFAOYSA-N	C16H16O5	289.107	167.206	1.62268	pos	[M+H]+	137.023;243.101;215.105;289.217;81.069	0.0125059	0.0128263	0.0131927	0.0145438	0.0142542	0.0275712	0.0257585	0.0268898	0.026052	0.0266867
Suberosin	phenylpropanoids	coumarins	0.888038	RSZDAYHEZSRVHS-UHFFFAOYSA-N	C15H16O3	245.117	505.911	0.327522	pos	[M+H]+	189.053;69.07;245.117;161.06;92.666	0.0103311	0.0129895	0.00986403	0.0104589	0.0101941	0.0220111	0.0203633	0.0258378	0.021728	0.0196644
Bergapten	phenylpropanoids	Coumarins and derivatives	0.722268	BGEBZHIAGXMEMV-UHFFFAOYSA-N	C12H8O4	217.05	157.346	1.9661	pos	[M+H]+	217.049;171.044;161.06;199.04;189.053	0.00378605	0.00417115	0.00438561	0.00447871	0.00409585	0.0122671	0.0116348	0.0133041	0.0132109	0.0110263
Urolithin B	phenylpropanoids	coumarins	0.804737	WXUQMTRHPNOXBV-UHFFFAOYSA-N	C13H8O3	213.054	157.349	2.09437	pos	[M+H]+	213.053;70.065;141.07;86.095;157.065	0.00388452	0.00487696	0.00404554	0.00442817	0.00426962	0.0113231	0.0115228	0.0132328	0.012272	0.0105562
8-(2-Hydroxy-1-methoxy-3-methylbut-3-enyl)-7-methoxychromen-2-one	phenylpropanoids	coumarins	0.777028	DBPWCIPDCMVUFT-UHFFFAOYSA-N	C16H18O5	313.105	157.281	1.27466	pos	[M+Na]+	313.105;57.07;69.07;267.114;81.07	0.00442627	0.00489665	0.00549515	0.00446307	0.00540966	0.0113607	0.0121046	0.0111604	0.0124354	0.0117046
8-prop-1-en-2-ylfuro[2,3-h]chromen-2-one	phenylpropanoids	Coumarins and derivatives	0.620669	FQCPXIJRWHRHIP-UHFFFAOYSA-N	C14H10O3	227.07	176.349	0.111288	pos	[M+H]+	227.069;181.121;157.065;93.07;129.07	0.00547779	0.00847832	0.00554207	0.00594107	0.0056577	0.0125243	0.0118689	0.0119855	0.0145526	0.0131119
4-[5-(3,4-Dimethoxyphenyl)-3,4-dimethyltetrahydro-2-furanyl]-2-methoxyphenol	phenylpropanoids	lignans	1	YPQNDHHCUQGPFN-UHFFFAOYSA-N	C21H26O5	341.174	751.054	0.897419	pos	[M-H2O+H]+	189.053;343.189;297.183;123.044;325.177	0.0178451	0.0183333	0.0183999	0.0184842	0.0205306	0.0332582	0.0218623	0.0299025	0.0241806	0.0249083
Osthenol	phenylpropanoids	coumarins	0.791433	RAKJVIPCCGXHHS-UHFFFAOYSA-N	C14H14O3	253.082	32.0975	0.504224	pos	[M+Na]+	253.081;124.039;84.044;130.05;207.077	0.00965956	0.00888319	0.0111142	0.0100154	0.0123398	0.0156366	0.0164849	0.0183343	0.0157793	0.0152797
Arctigenin	phenylpropanoids	lignans	1	NQWVSMVXKMHKTF-UHFFFAOYSA-N	C21H24O6	373.164	298.404	2.81731	pos	[M+H]+	137.023;373.287;83.048;92.666;149.096	0.0146638	0.00398661	0.0131867	0.0128035	0.0171812	0.00511286	0.00530757	0.00565761	0.00572278	0.00152932
Herniarin	phenylpropanoids	coumarins	0.694578	LIIALPBMIOVAHH-UHFFFAOYSA-N	C10H8O3	175.04	139.692	1.03285	neg	[M-H]-	131.051;146.961;175.039;83.265;52.119	0.0178012	0.0155101	0.0153237	0.0180168	0.0205258	0.0215668	0.0258412	0.0222618	0.0227192	0.0253884
alpha-Asarone	phenylpropanoids		0.785866	RKFAZBXYICVSKP-AATRIKPKSA-N	C12H16O3	209.117	653.941	0.0125898	pos	[M+H]	121.065;93.07;147.081;91.054;95.049	0.0476747	0.0688674	0.0608651	0.0542276	0.0548334	0.0462239	0.0449622	0.0543005	0.0554379	0.0451865
Xanyhyletin	phenylpropanoids	coumarins	0.785141	QOTBQNVNUBKJMS-UHFFFAOYSA-N	C14H12O3	229.086	227.517	1.6636	pos	[M+H]+	70.065;67.054;229.086;187.074;95.049	0.00114509	0.00102483	0.00155327	0.00119521	0.00381714	0.00652285	0.0058934	0.0074122	0.00741171	0.00530646
Caffeic acid	phenylpropanoids	penyipropionic acid	0.985147	QAIPRVGONGVQAS-DUXPYHPUSA-N	C9H8O4	179.035	53.8441	1.01213	neg	[M-H]-	135.045;179.035;78.96;196.895;133.03	0.270128	0.439595	0.290275	0.263439	0.244844	0.268301	0.309569	0.282422	0.316908	0.229421
Notopterol	phenylpropanoids	Coumarins and derivatives	0.831056	BKIACVAZUKISOR-MKMNVTDBSA-N	C21H22O5	355.154	757.805	0.525635	pos	[M+H]	93.07;81.07;69.07;137.024;97.101	0.00186373	0.00180274	0.0017809	0.00100671	0.000961215	0.00544936	0.00395906	0.00465451	0.00374819	0.00399325
Isotrifoliol	phenylpropanoids	coumarins	0.651698	OVLUQDOJWGTPHA-UHFFFAOYSA-N	C16H10O6	299.055	157.043	0.45659	pos	[M+H]+	225.055;255.065;227.07;253.05;299.055	0.00277799	0.00290176	0.00224991	0.00219061	0.00264191	0.00386815	0.0028619	0.00585286	0.00591282	0.00284206
Rutacultin	phenylpropanoids	coumarins	0.648455	IPLJDPYEDULBAK-UHFFFAOYSA-N	C16H18O4	275.128	214.615	0.481873	pos	[M+H]+	165.091;275.202;137.024;123.08;229.122	0.00574922	0.00700573	0.00693812	0.00645599	0.00701939	0.00804817	0.00702505	0.00890691	0.00847298	0.00784466
p-Coumaric acid	phenylpropanoids	penyipropionic acid	0.868601	NGSWKAQJJWESNS-ZZXKWVIFSA-N	C9H8O3	165.055	85.7723	0.711351	pos	[M+H]	147.044;119.049;91.054;165.091;81.07	0.00450077	0.00468713	0.00428855	0.00502147	0.00443838	0.00340299	0.00376056	0.00362162	0.00393688	0.00373328
Enterolactone	phenylpropanoids	lignans	0.725752	HVDGDHBAMCBBLR-UHFFFAOYSA-N	C18H18O4	299.127	395.813	1.4489	pos	[M+H]+	253.123;299.126;189.09;123.044;143.085	0.00572117	0.00654978	0.00587063	0.00595865	0.00633213	0.00497367	0.00541289	0.00642295	0.00590651	0.0043363
Isoferulic acid	phenylpropanoids	penyipropionic acid	0.769849	QURCVMIEKCOAJU-HWKANZROSA-N	C10H10O4	193.051	133.385	3.07251	neg	[M-H]-	158.846;149.061;193.816;53.058;193.051	0.0732445	0.0627529	0.07143	0.074848	0.0608259	0.0690359	0.0726758	0.074807	0.0710879	0.0638942
3,4-dimethyl-2,5-bis(3,4,5-trimethoxyphenyl)oxolane [IIN-based: Match]	phenylpropanoids	lignans	0.806342	ZPINJJOPURFFNV-UHFFFAOYSA-N	C24H32O7	415.212	494.581	0.653543	pos	[M-H2O+H]+	119.085;415.211;133.065;91.054;81.07	0.00661009	0.0104025	0.00499009	0.00755921	0.00668901	0.00886711	0.00673865	0.0068819	0.00503791	0.00479643
Coumaric acid	phenylpropanoids	penyipropionic acid	0.704759	NGSWKAQJJWESNS-UHFFFAOYSA-N	C9H8O3	147.044	86.4383	0.645165	pos	[M+H-H2O]+	119.049;147.044;91.054;84.044;105.07	0.000164473	0.000181067	0.000476457	0.000303004	0.000243961	1.27894e-06	5.51023e-05	1.51109e-06	0.000165149	0.000273565
1-(3,4-Dihydroxyphenyl)-6,7-Dihydroxy-1,2-Dihydronaphthalene-2,3-Dicarboxylic acid	phenylpropanoids	penyipropionic acid	1	WJMFXQBNYLYADA-UHFFFAOYSA-N	C18H14O8	357.062	295.94	1.38195	neg	[M-H]-	121.029;357.171;313.18;159.046;295.169	0.0268431	0.037933	0.0330523	0.0144472	0.0357469	0.0266344	0.026303	0.0258706	0.030707	0.0408437
Gravelliferone	phenylpropanoids	coumarins	0.779404	HEPYYVMIJBDNIM-UHFFFAOYSA-N	C19H22O3	299.164	324.203	0.226707	pos	[M+H]+	299.164;281.156;81.07;201.091;175.075	0.009104	0.00955224	0.00897795	0.00971484	0.00918229	0.00854793	0.00744799	0.00832762	0.0124384	0.00949528
Kaempferol-3-O-Glucoside-6''-P-Coumaroyl	phenylpropanoids;flavonoids	flavonols;penyipropionic acid;flavones	0.707365	DVGGLGXQSFURLP-UHFFFAOYSA-N	C30H26O13	593.129	425.889	1.72285	neg	[M-H]-	121.029;209.047;593.133;165.019;549.101	0.218396	0.291398	0.279741	0.149247	0.262294	0.432822	0.364047	0.411376	0.411341	0.455678
Cuminyl alcohol	Prenol lipids		0.906622	OIGWAXDAPKFNCQ-UHFFFAOYSA-N	C10H14O	133.101	148.018	2.30058	pos	[M+H-H2O]-	133.101;105.07;91.054;87.099;131.086	0.0131993	0.0139522	0.0135311	0.0142529	0.0133161	0.0106155	0.0108637	0.0119657	0.0108959	0.0112109
Physcion	quinones	anthraquinones	0.882728	FFWOKTFYGVYKIR-UHFFFAOYSA-N	C16H12O5	283.061	339.608	0.815401	neg	[M-H]	283.06;239.07;209.061;211.077;237.053	0.730771	0.502681	0.541563	0.567074	1.48244	1.52782	2.69585	1.38729	1.60402	1.49965
2,5-Dihydroxy-3-undecylcyclohexa-2,5-diene-1,4-dione	quinones	p_benzoquinones	0.934098	IRSFLDGTOHBADP-UHFFFAOYSA-N	C17H26O4	293.179	628.578	1.01798	neg	[M-H]-	293.178;96.96;59.014;57.035;56.498	0.296754	0.617783	0.207966	0.448607	0.729412	1.10973	1.23348	1.51559	1.35669	1.14497
Fallacinol	quinones	anthraquinones	1	WJXSYUJKJSOJOG-UHFFFAOYSA-N	C16H12O6	299.056	393.901	0.599833	neg	[M-H]-	299.054;97.029;189.02;145.03;121.029	0.390743	0.284282	0.387352	0.361802	0.432513	0.829584	1.01734	0.79062	0.792642	0.848987
Aurantio-obtusin	quinones	anthraquinones	0.85965	RNXZPKOEJUFJON-UHFFFAOYSA-N	C17H14O7	329.066	212.366	0.720406	neg	[M-H]	329.065;161.025;241.052;211.039;193.05	0.0931145	0.0947906	0.077461	0.0802311	0.0713936	0.157808	0.127792	0.186158	0.21151	0.115577
Mansonone C	quinones	β-naphthoquinones	0.790539	GREWJSSEUGRGIT-UHFFFAOYSA-N	C15H16O2	229.123	162.064	2.34186	pos	[M+H]+	229.122;70.065;173.06;147.044;149.06	0.0183271	0.0182302	0.0168064	0.017348	0.0173138	0.0327072	0.035702	0.0375559	0.0369281	0.0328859
Physcion	quinones	anthraquinones	0.648833	FFWOKTFYGVYKIR-UHFFFAOYSA-N	C16H12O5	285.075	172.208	1.61217	pos	[M+H]+	267.064;257.079;239.069;137.024;211.076	0.130123	0.175496	0.133346	0.139955	0.13992	0.176035	0.151936	0.175563	0.197833	0.148474
Aristolindiquinone	quinones	β-naphthoquinones	0.698566	SJBCQYINLQWMKL-UHFFFAOYSA-N	C12H10O4	219.065	527.454	1.15026	pos	[M+H]+	201.055;173.06;219.064;145.065;117.07	0.0104827	0.0123544	0.0103526	0.0109025	0.0109355	0.0268911	0.0246606	0.0314873	0.0260008	0.0233497
Plastoquinone-1	quinones	p_benzoquinones	0.663918	VBFJJMPOYIKNHB-UHFFFAOYSA-N	C13H16O2	205.122	240.223	1.93072	pos	[M+H]+	205.121;159.116;119.085;95.085;117.071	0.0200716	0.0208937	0.0203428	0.0199804	0.0198579	0.0299704	0.0297379	0.037263	0.031144	0.0274215
Chimaphylin	quinones	α-naphthoquinones	0.931471	YZACZIYTZCJVSN-UHFFFAOYSA-N	C12H10O2	187.075	454.524	2.20516	pos	[M+H]+	159.08;187.074;131.086;200.107;55.935	0.00763912	0.0082563	0.00784805	0.00833656	0.00797703	0.0169748	0.0175029	0.0190204	0.0184425	0.017433
Miltirone	quinones	β-naphthoquinones	0.833929	FEFAIBOZOKSLJR-UHFFFAOYSA-N	C19H22O2	283.169	302.034	0.692396	pos	[M+H]+	283.169;233.154;265.157;71.049;137.095	0.013324	0.013098	0.012922	0.0245048	0.012321	0.0112979	0.0115565	0.0142825	0.013192	0.0111499
5-O-Methylembelin	quinones	p_benzoquinones	0.714503	KHBJLRRAMCJZLZ-UHFFFAOYSA-N	C18H28O4	309.206	509.433	0.763825	pos	[M+H]+	291.194;167.107;71.086;99.082;309.206	0.00514991	0.00533885	0.0046259	0.0050299	0.00520562	0.00455908	0.00375376	0.00493184	0.004509	0.0049201
2,6-Di-tert-butylbenzoquinone	quinones	p_benzoquinones	0.618994	RDQSIADLBQFVMY-UHFFFAOYSA-N	C14H20O2	221.153	133.62	2.28731	pos	[M+H]+	135.043;221.151;93.07;72.081;105.069	0.016486	0.0105403	0.0102846	0.0163709	0.0101216	0.0126986	0.0103699	0.0132531	0.0117566	0.0104024
Ramentaceone	quinones	α-naphthoquinones	0.985156	OZUSCVSONBBWOR-UHFFFAOYSA-N	C11H8O3	189.054	75.789	2.73607	pos	[M+H]+	189.053;161.059;105.07;133.064;81.07	0.00466582	0.00552356	0.00484807	0.00505786	0.00721243	0.00526831	0.00483043	0.00558113	0.00909951	0.00476933
Enoxolone	terpenoids	cyclogeraniane;lavandulane;artemisane;mycrane_monoterpenoids;menthane_monoterpenoids;secoiridoid	0.996844	MPDGHEJMBKOTSU-UHFFFAOYSA-N	C30H46O4	469.332	626.311	0.635901	neg	[M-H]-	469.334;52.15;77.977;160.949;484.402	12.8331	13.1572	12.8621	11.4497	12.1925	1.48554	1.54702	1.7374	1.51547	1.35543
3,12-dihydroxy-4,6a,6b,11,12,14b-hexamethyl-1,2,3,4a,5,6,7,8,9,10,11,12a,14,14a-tetradecahydropicene-4,8a-dicarboxylic acid	terpenoids	cyclogeraniane;lavandulane;artemisane;mycrane_monoterpenoids;menthane_monoterpenoids;secoiridoid	0.786738	UIEGOKVPCRANSU-UHFFFAOYSA-N	C30H46O6	501.323	289.971	0.645219	neg	[M-H]-	501.324;85.029;55.705;92.688;50.956	2.55058	2.40628	2.4106	2.51955	2.45727	9.89271	10.594	10.8334	10.0891	9.38438
Ganoderic acid xi	terpenoids	cyclogeraniane;secoiridoid;mycrane_monoterpenoids;iridoid;lavandulane;artemisane	0.705946	PRJBNEAPLDQWLQ-LFIBNONCSA-N	C30H42O7	515.3	304.875	0.903865	pos	[M+H]+	515.296;497.287;69.033;92.666;139.076	1.75526	1.82463	1.91894	1.93404	1.927	5.46581	5.12488	5.85238	5.71925	5.43061
Ganosporelactone B	terpenoids	secoiridoid;mycrane_monoterpenoids;iridoid;lavandulane;artemisane;cyclogeraniane	0.662394	FLFQDUNKJSXJOT-UHFFFAOYSA-N	C30H42O7	515.3	324.241	0.816037	pos	[M+H]+	497.288;479.281;461.264;139.076;115.039	2.50721	2.75828	2.82173	2.63393	2.69513	5.859	5.52783	6.34347	5.96941	5.6988
Medicagenic acid	terpenoids	secoiridoid;mycrane_monoterpenoids;menthane_monoterpenoids;lavandulane;artemisane;cyclogeraniane	0.714076	IDGXIXSKISLYAC-UHFFFAOYSA-N	C30H46O6	501.323	425.711	0.428808	neg	[M-H]-	501.324;483.311;71.013;55.705;87.008	0.677462	0.664597	1.22217	0.587462	0.669877	2.89928	3.07934	3.38187	2.85264	17.0272
Ganosporelactone A	terpenoids	cyclogeraniane;secoiridoid;mycrane_monoterpenoids;iridoid;lavandulane;artemisane	0.637738	BINIQAMAYCKIRZ-UHFFFAOYSA-N	C30H40O7	513.284	369.378	0.229868	pos	[M+H]+	495.275;513.281;92.666;477.265;365.209	4.85806	3.15762	3.20032	2.97373	3.22771	5.89869	5.77826	6.40011	6.04957	5.83829
Asiatic acid	terpenoids	secoiridoid;lavandulane;artemisane;mycrane_monoterpenoids;menthane_monoterpenoids;cyclogeraniane	0.911462	JXSVIVRDWWRQRT-UHFFFAOYSA-N	C30H48O5	487.342	520.573	0.267553	neg	[M-H]-	487.347;54.152;85.066;83.05;273.188	0.168311	0.180061	0.143591	0.182822	0.163685	2.12821	2.28805	2.64186	2.42485	1.82789
5,9-dihydroxy-5,7,7-trimethyl-4,5a,6,8,8a,9-hexahydro-1H-azuleno[5,6-c]furan-3-one	terpenoids	secoiridoid;mycrane_monoterpenoids;lavandulane;artemisane	0.967922	UUZWMJQAEYBHAO-UHFFFAOYSA-N	C15H22O4	265.144	148.165	1.06722	neg	[M-H]-	265.144;109.066;203.144;92.688;73.03	1.36233	1.25368	1.21428	1.36826	1.20192	2.24391	2.45894	2.77187	2.47358	2.2252
Azukisapogenol	terpenoids	secoiridoid;mycrane_monoterpenoids;menthane_monoterpenoids;lavandulane;artemisane;cyclogeraniane	0.606502	VVWRIMSHBALFKN-UHFFFAOYSA-N	C30H48O4	473.363	430.695	0.0155651	pos	[M+H]+	455.346;329.247;189.127;473.364;81.069	0.0359266	0.0444516	0.0389856	0.0384178	0.0448783	0.638757	0.63057	0.740699	0.658252	0.632911
Ganoderic acid A	terpenoids	cyclogeraniane;secoiridoid;iridoid;lavandulane;artemisane;mycrane_monoterpenoids	0.641396	DYOKDAQBNHPJFD-UHFFFAOYSA-N	C30H44O7	517.316	273.329	0.419559	pos	[M+H]+	499.304;481.297;463.282;139.075;517.309	0.348244	0.370064	0.382573	0.348408	0.371252	0.80865	0.758793	0.891851	0.827962	1.21088
Corosolic acid	terpenoids	lavandulane;artemisane;mycrane_monoterpenoids;menthane_monoterpenoids;secoiridoid;cyclogeraniane	0.730168	HFGSQOYIOKBQOW-UHFFFAOYSA-N	C30H48O4	471.348	578.837	1.0584	neg	[M-H]-	471.346;160.843;52.374;383.975;92.685	0.0155042	0.0169069	0.014837	0.0186425	0.0157503	0.607542	0.491249	0.467357	0.55796	0.36218
Lucidenic acid B	terpenoids	mycrane_monoterpenoids;iridoid;lavandulane;artemisane;secoiridoid;cyclogeraniane	0.661022	GYRDSOABOBCYST-UHFFFAOYSA-N	C27H38O7	475.269	263.087	0.00267713	pos	[M+H]+	475.263;439.243;421.236;393.244;457.257	0.705838	0.647277	0.718948	0.730761	0.773535	0.368483	0.377063	0.43448	0.369767	0.381658
Ganoderiol F	terpenoids	secoiridoid;iridoid;lavandulane;artemisane;mycrane_monoterpenoids;cyclogeraniane	0.676463	JVGJXXNUVVQEIG-UHFFFAOYSA-N	C30H46O3	455.352	431.018	0.409518	pos	[M+H]+	455.356;329.247;92.664;81.07;437.338	0.0186041	0.0273194	0.0211285	0.0196048	0.0224417	0.33004	0.316032	0.349094	0.354914	0.322301
Azuleno(5,6-c)furan-1(3H)-one, 4,4a,5,6,7,7a,8,9-octahydro-3,4,8-trihydroxy-6,6,8-trimethyl-	terpenoids	secoiridoid;mycrane_monoterpenoids;lavandulane;artemisane	0.999709	MWDNWQAVYQDZQI-UHFFFAOYSA-N	C15H22O5	281.139	178.512	0.668982	neg	[M-H]-	281.142;237.15;251.129;92.686;219.141	0.257773	0.2438	0.227748	0.259234	0.231356	0.515996	0.561995	0.634532	0.565607	0.505839
Zizyberanalic acid	terpenoids	cyclogeraniane;secoiridoid;mycrane_monoterpenoids;menthane_monoterpenoids;iridoid;lavandulane;artemisane	0.910503	SLWJVQQNDGLXTK-UHFFFAOYSA-N	C30H46O4	471.346	598.762	1.03131	pos	[M+H]+	471.349;92.666;52.371;95.085;121.101	0.0334408	0.0562896	0.0445707	0.0346512	0.0420428	0.344475	0.309326	0.395141	0.377014	0.293975
Alliospiroside A	terpenoids	mycrane_monoterpenoids;menthane_monoterpenoids;iridoid;lavandulane;artemisane;secoiridoid;cyclogeraniane	0.868694	SKHJNNFXCKTDBG-UHFFFAOYSA-N	C38H60O12	753.401	708.307	0.381586	neg	[M+HCOO]-	753.392;255.065;225.057;254.06;83.715	0.00552047	0.00587869	0.00982321	0.0035051	0.00482707	0.278031	0.275078	0.293504	0.269472	0.233089
Abscisic acid	terpenoids	Sesquiterpenoids	0.994579	JLIDBLDQVAYHNE-UHFFFAOYSA-N	C15H20O4	263.129	231.488	0.0700049	neg	[M-H]	263.129;219.138;92.682;59.586;264.131	0.0548065	0.0571404	0.0589783	0.0640233	0.0626785	0.242835	0.280318	0.311845	0.244406	0.233507
Ganoderol A	terpenoids	secoiridoid;mycrane_monoterpenoids;iridoid;lavandulane;artemisane;cyclogeraniane	0.74482	QWFPQDGDUOGOJF-AWQFTUOYSA-N	C30H46O2	439.357	638.82	0.0861809	pos	[M+H]+	439.359;421.344;81.07;109.101;69.07	0.0114038	0.0160317	0.01419	0.0160713	0.0156226	0.19054	0.175995	0.236979	0.201553	0.172121
Polyporusterone F	terpenoids	iridoid;lavandulane;artemisane;mycrane_monoterpenoids;menthane_monoterpenoids;secoiridoid	0.80041	UPQHDDLJIDVNJE-UHFFFAOYSA-N	C28H46O5	463.342	175.315	2.413	pos	[M+H]+	463.284;445.271;95.084;269.188;113.096	0.0102891	0.0102859	0.0115634	0.0107306	0.0110873	0.182226	0.175982	0.213483	0.179034	0.185702
Camelliagenin A	terpenoids	cyclogeraniane;secoiridoid;mycrane_monoterpenoids;menthane_monoterpenoids;lavandulane;artemisane	0.672523	CTNHZEZBBGIUJB-UHFFFAOYSA-N	C30H50O4	475.377	514.162	0.819739	pos	[M+H]+	457.363;95.085;81.07;133.102;191.179	0.16619	0.204612	0.180857	0.178601	0.198051	0.0113671	0.0120459	0.0132071	0.0110051	0.00936958
3,8-Dihydroxy-3,8-dimethyl-5-propan-2-ylidene-1,2,3a,4,7,8a-hexahydroazulen-6-one	terpenoids	secoiridoid;mycrane_monoterpenoids;iridoid	0.848373	TXIKNNOOLCGADE-UHFFFAOYSA-N	C15H24O3	253.18	135.841	1.6038	pos	[M+H]+	253.18;165.127;81.07;69.07;235.17	0.177938	0.186141	0.188279	0.195668	0.175888	0.025579	0.0260607	0.028733	0.0273828	0.0252272
Confertifoline	terpenoids	cyclogeraniane;secoiridoid;mycrane_monoterpenoids	0.997958	ZERYGJQXPPRRCW-UHFFFAOYSA-N	C15H22O2	233.155	547.864	1.72505	neg	[M-H]-	233.156;52.182;58.656;62.483;83.483	0.254498	0.246638	0.25998	0.256028	0.248142	0.371397	0.394933	0.376752	0.378074	0.403131
5-[(Z)-5-hydroxy-3-methylpent-3-enyl]-1,4a-dimethyl-6-methylidene-3,4,5,7,8,8a-hexahydro-2H-naphthalene-1-carboxylic acid	terpenoids	cyclogeraniane;secoiridoid;artemisane;mycrane_monoterpenoids	0.993276	DOYKMKZYLAAOGH-UVTDQMKNSA-N	C20H32O3	319.227	752.701	0.699549	neg	[M-H]-	319.226;92.682;63.287;97.54;326.191	0.886346	0.897491	0.803931	0.945604	0.773037	1.13114	1.00642	1.33516	1.08502	0.789115
Lucyin A	terpenoids	secoiridoid;mycrane_monoterpenoids;menthane_monoterpenoids;lavandulane;artemisane;cyclogeraniane	0.713495	MFGKQCGZFKURGT-UHFFFAOYSA-N	C30H46O5	487.341	404.063	0.0430444	pos	[M+H]+	469.328;487.342;92.666;109.101;81.07	0.0171121	0.027717	0.0174244	0.0176785	0.0274318	0.1132	0.105746	0.132482	0.124749	0.106345
2,4,6-Trihydroxy-5-[1-(4-hydroxy-1,1,4,7-tetramethyl-1a,2,3,4a,5,6,7a,7b-octahydrocyclopropa[h]azulen-7-yl)-3-methylbutyl]benzene-1,3-dicarbaldehyde	terpenoids	mycrane_monoterpenoids;iridoid;lavandulane;artemisane;secoiridoid	0.938616	IBLPTYJTKWQCDX-UHFFFAOYSA-N	C28H40O6	471.275	593.084	0.331632	neg	[M-H]-	471.278;92.687;427.29;52.366;453.325	0.189941	0.115165	0.201812	0.131128	0.204343	0.0682611	0.0510774	0.0533679	0.0814506	0.0549156
Actinidic acid	terpenoids	secoiridoid;lavandulane;artemisane;mycrane_monoterpenoids;menthane_monoterpenoids;cyclogeraniane	0.753194	FFMVHFPLIIYYNC-UHFFFAOYSA-N	C30H46O5	487.341	457.863	0.149772	pos	[M+H]+	469.328;487.343;121.101;95.085;451.317	0.0233056	0.024685	0.0235822	0.0231881	0.0236674	0.105505	0.105304	0.114818	0.111692	0.102987
3-Oxo-Delta4-Steroid	terpenoids	mycrane_monoterpenoids;menthane_monoterpenoids;lavandulane;artemisane;secoiridoid;cyclogeraniane	0.652644	MSEZLHAVPJYYIQ-UHFFFAOYSA-N	C19H28O	273.221	250.065	1.31165	pos	[M+H]+	273.221;161.132;255.209;93.07;147.117	0.00237627	0.00235397	0.00247286	0.0019021	0.00226538	0.0667349	0.0704222	0.0740347	0.0679388	0.070913
Isoglabrolide	terpenoids	lavandulane;artemisane;mycrane_monoterpenoids;menthane_monoterpenoids;secoiridoid;cyclogeraniane	0.697853	NCFVZZZXSIOSQB-UHFFFAOYSA-N	C30H44O4	469.331	440.715	0.159157	pos	[M+H]+	469.336;451.318;92.666;81.07;107.086	0.00844537	0.00918355	0.00894219	0.0088207	0.00917681	0.0747112	0.0687841	0.0861901	0.0733431	0.076458
Ganoderic acid delta	terpenoids	cyclogeraniane;mycrane_monoterpenoids;iridoid;lavandulane;artemisane;secoiridoid	0.656891	JTBDTJVGIGEPFI-LFIBNONCSA-N	C30H44O7	517.316	313.758	0.36459	pos	[M+H]+	499.303;481.298;463.283;517.273;139.076	0.0288737	0.168078	0.0330877	0.186159	0.243866	0.20022	0.214681	0.241668	0.225657	0.27805
Isokobusone	terpenoids	secoiridoid	1	BSFUDCIRZBAPDS-UHFFFAOYSA-N	C14H22O2	221.154	560.614	1.47518	neg	[M-H]-	221.155;222.159;52.266;55.258;62.867	0.11319	0.112179	0.137125	0.106887	0.135674	0.16979	0.19801	0.194918	0.186746	0.184516
17-Hydroxyandrost-4-en-3-one	terpenoids	cyclogeraniane;secoiridoid;mycrane_monoterpenoids;menthane_monoterpenoids;lavandulane;artemisane	0.882433	MUMGGOZAMZWBJJ-UHFFFAOYSA-N	C19H28O2	289.216	340.76	0.443169	pos	[M+H]+	271.206;289.216;253.195;107.085;159.116	0.00363449	0.00141981	0.00231441	0.00317022	0.00374312	0.0537696	0.0542258	0.0633311	0.057543	0.0557018
3-Hydroxyurs-12-en-23-oic acid	terpenoids	cyclogeraniane;secoiridoid;mycrane_monoterpenoids;menthane_monoterpenoids;lavandulane;artemisane	0.930279	NBGQZFQREPIKMG-UHFFFAOYSA-N	C30H48O3	479.349	587.668	0.28466	pos	[M+NA]+	479.35;92.664;52.299;61.128;90.954	0.000498104	0.00075165	0.000441012	0.000471964	0.000469754	0.0497759	0.0455437	0.0594929	0.0550345	0.0491503
Ganolucidic acid D	terpenoids	cyclogeraniane;mycrane_monoterpenoids;iridoid;lavandulane;artemisane;secoiridoid	0.778032	AUAXRALNWSHMRJ-GHRIWEEISA-N	C30H44O6	501.321	393.825	0.411092	pos	[M+H]+	501.321;483.307;465.306;353.245;139.076	0.0433231	0.0543416	0.0498349	0.0473992	0.0391662	0.0953781	0.0939507	0.110178	0.0978758	0.0967502
(3beta,6beta)-Furanoeremophilane-3,6-diol 6-acetate	terpenoids	secoiridoid	0.661129	CXZIQFLLAXJLDS-UHFFFAOYSA-N	C17H24O4	293.175	198.1	0.797883	pos	[M+H]+	183.101;121.101;109.101;81.07;55.054	0.00118625	0.00283535	0.0016205	0.00196842	0.00191285	0.0494566	0.047768	0.0553757	0.0474209	0.0496346
Oleanolic acid	terpenoids	cyclogeraniane;mycrane_monoterpenoids;menthane_monoterpenoids;lavandulane;artemisane;secoiridoid	0.991162	MIJYXULNPSFWEK-UHFFFAOYSA-N	C30H48O3	455.353	820.455	0.185851	neg	[M-H]-	455.355;50.597;56.324;57.921;80.602	2.89322e-05	2.78366e-05	2.74304e-05	2.87548e-05	2.7065e-05	0.0520074	0.0530411	0.0464028	0.0451957	0.0403772
3-Hydroxy-28,13-lupanolide	terpenoids	cyclogeraniane;iridoid;lavandulane;artemisane;mycrane_monoterpenoids;menthane_monoterpenoids;secoiridoid	0.701367	WWTOMNCQRGHYPI-UHFFFAOYSA-N	C30H48O3	457.359	641.844	18.4978	pos	[M+H]+	92.662;457.369;315.181;441.322;71.085	0.0800074	0.083924	0.0819451	0.103406	0.0862935	0.0389247	0.0369412	0.0461611	0.0408791	0.0352678
(3beta,5alpha,6alpha,9alpha,22E,24R)-Ergosta-7,22-diene-3,5,6,9-tetrol	terpenoids	secoiridoid;mycrane_monoterpenoids;menthane_monoterpenoids;iridoid;lavandulane;artemisane	0.666349	NYMHFYDQBMRBMB-BQYQJAHWSA-N	C28H46O4	447.347	298.385	0.236881	pos	[M+H]+	429.338;447.343;289.215;111.08;271.205	0.00619864	0.00605413	0.00262418	0.00600015	0.00255017	0.0477992	0.046172	0.0561646	0.0471042	0.0497894
21-Hydroxyisoglabrolide	terpenoids	mycrane_monoterpenoids;menthane_monoterpenoids;lavandulane;artemisane;secoiridoid;cyclogeraniane	0.762643	PTBIPWZVPOYGSK-UHFFFAOYSA-N	C30H44O5	485.327	368.88	0.298255	pos	[M+H]+	485.328;467.318;121.065;95.085;53.924	0.0223158	0.0176829	0.0154737	0.0170831	0.0177916	0.0602806	0.0572586	0.0705755	0.0607659	0.062852
Bisacurone epoxide	terpenoids	lavandulane;mycrane_monoterpenoids;menthane_monoterpenoids	0.842331	YFDIAFVTFRYMNI-UHFFFAOYSA-N	C15H24O4	269.174	129.33	2.35621	pos	[M+H]+	269.176;111.08;95.085;123.081;125.095	0.0573486	0.0578278	0.0547145	0.0636254	0.071142	0.107341	0.101818	0.109191	0.108812	0.0931191
Ganoderic acid DM	terpenoids	cyclogeraniane;iridoid;lavandulane;artemisane;mycrane_monoterpenoids;secoiridoid	0.771651	ZTKZZRIVAYGFSF-VXLYETTFSA-N	C30H44O4	469.331	566.868	0.405848	pos	[M+H]+	469.327;451.319;95.085;393.281;325.217	0.0125981	0.0142548	0.0136808	0.0129367	0.0146583	0.0477861	0.044351	0.0540349	0.0725182	0.0458162
Withanolide A	terpenoids	secoiridoid;mycrane_monoterpenoids;menthane_monoterpenoids;iridoid;lavandulane;artemisane;cyclogeraniane	0.92491	DXWHOKCXBGLTMQ-UHFFFAOYSA-N	C28H38O6	471.274	542.141	0.210027	pos	[M+H]+	471.348;453.337;81.07;69.07;121.065	0.0388786	0.0371887	0.0431696	0.0372666	0.0398	0.0761766	0.0710692	0.067238	0.0700457	0.120231
Myrianthic acid	terpenoids	secoiridoid;lavandulane;artemisane;mycrane_monoterpenoids;menthane_monoterpenoids;cyclogeraniane	0.646502	YCOKATFNRPZIIU-UHFFFAOYSA-N	C30H48O6	505.353	355.228	1.65803	pos	[M+H]+	505.353;487.341;393.28;469.327;92.665	0.003802	0.00691872	0.00602113	0.00429905	0.00651136	0.0376819	0.0361081	0.0447296	0.0425271	0.0379901
Mangiferonic acid	terpenoids	cyclogeraniane;iridoid;lavandulane;artemisane;mycrane_monoterpenoids;menthane_monoterpenoids;secoiridoid	0.806775	MZPNVEOVZSHYMZ-AWQFTUOYSA-N	C30H46O3	455.352	736.135	0.815658	pos	[M+H]+	455.346;69.07;81.07;437.336;159.116	0.0879241	0.0810666	0.0771633	0.0700892	0.0960646	0.0425275	0.0453497	0.0554852	0.0429675	0.0512586
Neoruscogenin	terpenoids	iridoid;lavandulane;artemisane;mycrane_monoterpenoids;menthane_monoterpenoids;secoiridoid;cyclogeraniane	0.88603	ALTRINCJVPIQNK-UHFFFAOYSA-N	C27H40O4	429.3	496.447	0.325473	pos	[M+H]+	429.297;121.064;259.168;149.096;93.07	0.0126387	0.0144051	0.0118272	0.011957	0.0139475	0.038098	0.0443405	0.0461512	0.0461308	0.044923
Vindoline	terpenoids	mycrane_monoterpenoids	0.810656	CXBGOBGJHGGWIE-UHFFFAOYSA-N	C25H32N2O6	457.238	378.786	0.17197	pos	[M+H]+	457.231;439.226;50.804;81.071;69.07	1.16929e-06	1.3344e-06	1.07706e-06	1.23984e-06	1.05619e-06	0.0284432	0.0268653	0.0370563	0.029271	0.0290725
Cycloastragenol	terpenoids	cyclogeraniane;secoiridoid;mycrane_monoterpenoids;menthane_monoterpenoids;iridoid;lavandulane;artemisane	0.946559	WENNXORDXYGDTP-UHFFFAOYSA-N	C30H50O5	513.355	430.471	0.840451	pos	[M+Na]	513.358;57.039;92.663;87.954;54.556	1.16929e-06	1.3344e-06	1.07706e-06	1.23984e-06	1.05619e-06	0.0281061	0.0274348	0.0291978	0.0289207	0.0323375
Polyporusterone E	terpenoids	iridoid;lavandulane;artemisane;mycrane_monoterpenoids;menthane_monoterpenoids;secoiridoid	0.806196	BBNQTVHCXTWVJZ-UHFFFAOYSA-N	C28H44O5	461.327	231.346	0.615244	pos	[M+H]+	71.049;461.27;331.205;443.257;111.08	0.0526807	0.0783989	0.0464885	0.0839756	0.0468025	0.026973	0.0266434	0.0328263	0.0291278	0.0291953
(4beta,5beta,6beta,14beta,15alpha,20S,22R)-5,6-Epoxy-4,14,15-trihydroxy-1-oxowitha-2,24-dienolide	terpenoids	cyclogeraniane;secoiridoid;iridoid;lavandulane;artemisane;mycrane_monoterpenoids;menthane_monoterpenoids	0.921198	TUSMTCBTWSKFRH-UHFFFAOYSA-N	C28H38O7	487.269	252.94	0.960807	pos	[M+H]+	487.272;469.261;71.049;69.07;81.07	0.0409695	0.0810017	0.0668869	0.0738018	0.0570168	0.0331157	0.0335161	0.0340178	0.0265586	0.0387193
9alpha-(3-Methylbutanoyloxy)-4S-hydroxy-10(14)-oplopen-3-one	terpenoids	secoiridoid	0.606526	RJNJFKDVPIFVPQ-UHFFFAOYSA-N	C20H32O4	337.237	631.964	0.236458	pos	[M+H]+	235.17;57.07;337.273;85.064;95.085	0.0659831	0.0596147	0.0604518	0.0679496	0.0666962	0.0371177	0.0341091	0.0435954	0.0387742	0.0346044
Austroinulin	terpenoids	cyclogeraniane;secoiridoid;mycrane_monoterpenoids;menthane_monoterpenoids;lavandulane;artemisane	0.939417	JEZOMVOAWYLQAJ-LCYFTJDESA-N	C20H34O3	323.258	755.77	0.720614	pos	[M+H]+	323.256;81.07;69.07;305.25;55.054	0.138585	0.171605	0.146383	0.148405	0.125656	0.113463	0.129139	0.131917	0.137706	0.00806925
Polyporusterone C	terpenoids	secoiridoid;iridoid;lavandulane;artemisane;mycrane_monoterpenoids;menthane_monoterpenoids	0.898416	XOSHHFGXQBEREG-UHFFFAOYSA-N	C28H44O6	477.321	258.562	0.478025	pos	[M+H]+	477.266;459.307;69.033;139.076;95.085	0.0740303	0.0775898	0.0748569	0.0720757	0.0743482	0.088755	0.0339914	0.0323958	0.0375697	0.0343799
Barogenin	terpenoids	secoiridoid;mycrane_monoterpenoids;menthane_monoterpenoids;iridoid;lavandulane;artemisane;cyclogeraniane	0.761928	GDKGOXUWEBGZBY-UHFFFAOYSA-N	C27H42O4	431.315	486.668	0.317449	pos	[M+H]+	431.312;243.174;149.096;201.129;121.101	0.00407678	0.00671106	0.00487048	0.0046379	0.00588613	0.0239937	0.0245324	0.0306655	0.029292	0.0259521
1-Aminocyclohexanecarboxylic acid	terpenoids	lavandulane;mycrane_monoterpenoids;menthane_monoterpenoids;camphane	0.85136	FAFMZORPAAGQFV-UHFFFAOYSA-N	C13H22O2	144.102	31.1395	0.173068	pos	[M+H]+	144.102;98.061;58.065;84.081;59.073	0.0218156	0.0213804	0.0233687	0.0208297	0.0207707	0.0419261	0.0400228	0.0453104	0.0471913	0.0418391
(+)-Alantolactone	terpenoids	mycrane_monoterpenoids;artemisane	0.871369	PXOYOCNNSUAQNS-UHFFFAOYSA-N	C15H20O2	233.154	116.15	1.82396	pos	[M+H]+	233.155;215.142;187.148;159.116;145.102	0.169819	0.180846	0.0473658	0.0502579	0.164385	0.064988	0.065176	0.101547	0.0698568	0.0909849
7-Hydroxyabieta-8,11,13-trien-18-oic acid	terpenoids	secoiridoid;mycrane_monoterpenoids;cyclogeraniane	0.860473	GPFVBJYXFRIOFB-UHFFFAOYSA-N	C20H28O3	299.201	417.184	1.17068	pos	[M-H2O+H]+	299.199;109.101;67.054;81.069;69.07	0.0319372	0.0336477	0.0320472	0.0355132	0.0323929	0.0506906	0.0515953	0.0580761	0.0534924	0.0528467
Lucidenic acid N	terpenoids	cyclogeraniane;secoiridoid;mycrane_monoterpenoids;iridoid;lavandulane;artemisane	0.752541	YBGBNHHXOJXFNM-UHFFFAOYSA-N	C27H40O6	461.29	247.748	0.0748538	pos	[M+H]+	443.275;425.266;461.291;407.256;121.101	0.0758207	0.0762043	0.0847682	0.076382	0.0707283	0.0542711	0.050558	0.0612834	0.0550031	0.0580803
2,3-Secoporrigenin	terpenoids	cyclogeraniane;mycrane_monoterpenoids;menthane_monoterpenoids;iridoid;lavandulane;artemisane;secoiridoid	0.86629	OTCSBULKTTUVHL-UHFFFAOYSA-N	C27H40O6	461.289	214.971	0.493028	pos	[M+H]+	461.292;443.279;213.127;425.266;179.106	0.0551725	0.053811	0.0528582	0.0539864	0.0517508	0.0741879	0.0655901	0.079741	0.077864	0.0756546
Levistilide A	terpenoids	secoiridoid;lavandulane;artemisane;mycrane_monoterpenoids;cyclogeraniane	0.616057	UBBRXVRQZJSDAK-DZWUWFSDSA-N	C24H28O4	381.206	383.709	1.30108	pos	[M+H]	381.206;92.663;363.199;251.144;60.463	0.0132694	0.0149672	0.0135733	0.0142238	0.0137236	0.030162	0.0297717	0.0343505	0.0324424	0.0308226
Lucidenic acid J	terpenoids	cyclogeraniane;mycrane_monoterpenoids;iridoid;lavandulane;artemisane;secoiridoid	0.792205	HAVMVUFJSIMVDG-UHFFFAOYSA-N	C27H38O8	491.264	178.641	0.94374	pos	[M+H]+	473.253;491.256;437.233;99.044;419.216	0.0288601	0.0295124	0.0318506	0.031212	0.0283475	0.0131626	0.0124733	0.0141374	0.0127958	0.0124832
Ixocarpanolide	terpenoids	cyclogeraniane;mycrane_monoterpenoids;menthane_monoterpenoids;iridoid;lavandulane;artemisane;secoiridoid	0.85081	MLMDWCVFKUVZGH-UHFFFAOYSA-N	C28H40O6	473.29	344.901	0.551652	pos	[M+H]+	473.286;455.28;81.07;92.666;55.054	0.109833	0.129037	0.123643	0.11016	0.264467	0.0981969	0.10187	0.109684	0.108356	0.10918
Cafestol	terpenoids	cyclogeraniane;lavandulane;artemisane;mycrane_monoterpenoids;menthane_monoterpenoids;secoiridoid	0.815269	DNJVYWXIDISQRD-UHFFFAOYSA-N	C20H28O3	317.208	606.197	1.04024	pos	[M+H]+	317.207;92.664;69.802;71.609;51.211	0.0596087	0.0498496	0.121432	0.0625866	0.0687255	0.0492551	0.0425534	0.046232	0.0499548	0.0422347
(3,6,9-Trimethylidene-2-oxo-3a,4,5,6a,7,8,9a,9b-octahydroazuleno[4,5-b]furan-8-yl) acetate	terpenoids	mycrane_monoterpenoids	0.640484	GKMFOEIZCLMZDE-UHFFFAOYSA-N	C17H20O4	306.17	180.996	0.301478	pos	[M+NH4]+	150.056;188.071;306.171;122.06;270.15	0.0162338	0.0176468	0.0174862	0.0172162	0.0171308	0.00226437	0.00226489	0.00233342	0.00249231	0.00224546
Blennin C	terpenoids	artemisane	0.651084	ASKJTZIKSPCIKT-UHFFFAOYSA-N	C15H22O3	251.164	158.683	0.666304	pos	[M+H]+	205.16;251.163;149.096;187.147;147.117	0.0630645	0.0571262	0.0605852	0.068893	0.0605097	0.047199	0.043103	0.0493359	0.0485968	0.0449213
Lucidenic acid F	terpenoids	cyclogeraniane;iridoid;lavandulane;artemisane;mycrane_monoterpenoids;secoiridoid	0.862743	GLUXWRYPXYKXKV-UHFFFAOYSA-N	C27H36O6	457.259	290.464	0.317189	pos	[M+H]+	457.303;439.291;83.086;81.07;71.049	0.0929133	0.0951786	0.0952226	0.0983677	0.0944428	0.0785172	0.075436	0.0867963	0.0808702	0.0790277
Ixocarpalactone A	terpenoids	cyclogeraniane;mycrane_monoterpenoids;menthane_monoterpenoids;iridoid;lavandulane;artemisane;secoiridoid	0.894134	PHBPDHFIJFLEGD-UHFFFAOYSA-N	C28H40O8	505.28	206.562	0.00604873	pos	[M+H]+	505.281;487.274;69.07;81.07;469.259	0.0316042	0.029753	0.016347	0.0243677	0.0242061	0.011255	0.0105514	0.012231	0.0108703	0.0111337
5-[2-(3-Furyl)ethyl]-8a-(hydroxymethyl)-5,6-dimethyl-3,4,4a,5,6,7,8,8a-octahydro-1-naphthalenecarboxylic acid	terpenoids	cyclogeraniane;lavandulane;artemisane;mycrane_monoterpenoids;secoiridoid	0.697085	PHKSUFCCGLWIMC-UHFFFAOYSA-N	C20H28O4	315.195	380.311	0.462433	pos	[M-H2O+H]+	109.101;297.187;315.196;161.095;269.188	0.0214022	0.0298819	0.0220934	0.020736	0.0219761	0.00970866	0.00995164	0.010064	0.0107635	0.0104648
Kessyl glycol	terpenoids	mycrane_monoterpenoids;iridoid;lavandulane;secoiridoid	0.753701	HMTVXYYWICMXMY-UHFFFAOYSA-N	C15H26O3	255.196	237.297	2.01904	pos	[M+H]+	81.07;69.07;255.194;121.101;93.07	0.0113658	0.0115614	0.0119447	0.0122491	0.0141557	0.00110204	0.00105974	0.000928813	0.00136817	0.00165386
Alisol C	terpenoids	cyclogeraniane;mycrane_monoterpenoids;menthane_monoterpenoids;lavandulane;artemisane;secoiridoid	0.74997	DORJGGFFCMZTHW-UHFFFAOYSA-N	C30H46O5	487.341	481.062	0.350732	pos	[M+H]+	487.342;469.328;327.233;121.064;81.07	0.0220761	0.0325694	0.0186116	0.0225714	0.0267157	0.0350301	0.0331795	0.0406191	0.0555894	0.0316547
20-Hydroxy-3,7,11,15,23-pentaoxolanost-8-en-26-oic acid	terpenoids	cyclogeraniane;iridoid;lavandulane;artemisane;mycrane_monoterpenoids;secoiridoid	0.760766	QXAZRJVLUHRKJT-UHFFFAOYSA-N	C30H40O8	529.28	372.436	0.860607	pos	[M+H]+	511.271;139.076;69.033;529.276;483.276	0.00891515	0.0102374	0.00957767	0.0114444	0.0110403	0.0238968	0.0193837	0.02042	0.0189633	0.0232641
(6beta,8alpha)-6-Hydroxy-7(11)-eremophilen-12,8-olide	terpenoids	secoiridoid	0.884894	YDCNBSJHGGIZNP-UHFFFAOYSA-N	C15H22O3	251.164	191.705	0.701665	pos	[M+H]+	251.163;233.155;123.081;105.07;71.049	0.0194206	0.0217996	0.0172592	0.0204495	0.0169913	0.027549	0.0586145	0.0281238	0.029497	0.027296
Lucidenic acid K	terpenoids	cyclogeraniane;iridoid;lavandulane;artemisane;mycrane_monoterpenoids;secoiridoid	0.840092	NCGJGPSWDDQPKM-UHFFFAOYSA-N	C27H36O7	473.254	263.151	0.862122	pos	[M+H]+	473.298;455.289;92.666;427.242;81.07	0.0402148	0.0416588	0.0417858	0.0408771	0.0423985	0.0275878	0.0338506	0.0305795	0.031562	0.028896
Ganoderic acid C1	terpenoids	cyclogeraniane;secoiridoid;mycrane_monoterpenoids;iridoid;lavandulane;artemisane	0.665766	YTVGSCZIHGRVAV-UHFFFAOYSA-N	C30H42O7	515.3	441.923	0.101444	pos	[M+H]+	367.224;451.283;497.287;139.076;69.033	0.00727513	0.00747179	0.00821098	0.00766657	0.00788185	0.0165476	0.0163145	0.0179528	0.0158025	0.0158688
3-Hydroxy-5-isopropylidene-3,8-dimethyl-2,3,3a,4,5,8a-hexahydro-6(1H)-azulenone	terpenoids	secoiridoid	0.853895	RHBOHEXDGUVIIY-UHFFFAOYSA-N	C15H22O2	217.159	490.063	0.898403	pos	[M-H2O+H]+	217.158;123.08;159.116;95.085;119.085	0.000297518	0.000542375	0.00121728	0.00119615	0.00129463	0.00879184	0.00946122	0.0113365	0.00969462	0.00808197
Procurcumadiol	terpenoids	secoiridoid	0.868482	MBUWIGIPGMJVMN-UHFFFAOYSA-N	C15H22O3	251.164	114.452	0.566009	pos	[M+H]+	251.163;233.155;95.085;215.143;187.147	0.0659363	0.0632457	0.063555	0.0708108	0.0638057	0.0542784	0.0542229	0.0608402	0.0562783	0.0542352
Smilagenone	terpenoids	cyclogeraniane;mycrane_monoterpenoids;menthane_monoterpenoids;iridoid;lavandulane;artemisane;secoiridoid	0.757619	CIBAPVLFORANSS-UHFFFAOYSA-N	C27H42O3	415.32	694.908	0.232464	pos	[M+H]+	415.323;121.064;149.096;67.054;92.666	0.00872035	0.00955837	0.00941587	0.00855208	0.0102784	0.0155624	0.0166618	0.0196555	0.0181848	0.0174632
Sclareol	terpenoids	secoiridoid;mycrane_monoterpenoids;menthane_monoterpenoids;lavandulane;artemisane;cyclogeraniane	0.850736	XVULBTBTFGYVRC-UHFFFAOYSA-N	C20H36O2	326.305	723.876	1.39957	pos	[M+NH4]+	62.06;326.304;189.054;69.07;55.054	0.00706228	0.00646635	0.00632462	0.00758114	0.00795403	0.0139605	0.0142235	0.016614	0.0153075	0.0157109
Epiacoronene	terpenoids	secoiridoid;mycrane_monoterpenoids;iridoid	0.892853	SXHQJMKFQDMBIW-UHFFFAOYSA-N	C15H22O2	235.169	52.6468	0.199893	pos	[M+H]+	235.17;217.158;81.069;93.071;159.116	0.0293826	0.0323493	0.030152	0.0242754	0.0689792	0.0199902	0.0232077	0.0215371	0.0218197	0.022401
Lucidenic acid M	terpenoids	cyclogeraniane;secoiridoid;iridoid;lavandulane;artemisane;mycrane_monoterpenoids	0.969628	DPRVTGUHOBXEIW-UHFFFAOYSA-N	C27H42O6	463.302	668.051	0.0481774	pos	[M+H]+	463.3;51.478;92.666;337.161;52.524	0.0207977	0.0329863	0.0294499	0.022685	0.0280898	0.0339399	0.0390241	0.0321652	0.0346464	0.0446166
(3b,16a,21b,22a)-12-Oleanene-3,16,21,23,28-pentol-22-angeloyloxy-23-al	terpenoids	secoiridoid;lavandulane;artemisane;mycrane_monoterpenoids;menthane_monoterpenoids;cyclogeraniane	0.986608	IQYIDEWXVLGTDZ-AWQFTUOYSA-N	C35H54O7	587.39	661.974	1.00339	pos	[M+H]+	587.384;65.265;175.057;92.666;99.044	0.0117945	0.00713311	0.00945464	0.0109877	0.0112783	0.00321706	0.00310721	0.00301472	0.0031967	0.00341842
Glycyrrhetinic acid	terpenoids	cyclogeraniane;lavandulane;artemisane;mycrane_monoterpenoids;menthane_monoterpenoids;secoiridoid	0.919324	MPDGHEJMBKOTSU-UHFFFAOYSA-N	C30H46O4	471.347	651.364	0.280523	pos	[M+H]+	471.349;74.097;81.07;269.189;453.335	0.0041605	0.00434545	0.00349009	0.0065121	0.00561153	0.0101993	0.0105913	0.0117818	0.0175731	0.0104161
Ganoderiol B	terpenoids	cyclogeraniane;iridoid;lavandulane;artemisane;mycrane_monoterpenoids;secoiridoid	0.676352	SZCAPUAJXOKPIR-UHFFFAOYSA-N	C30H46O4	471.347	395.512	0.465919	pos	[M+H]+	471.349;453.336;81.07;92.666;107.086	0.0241648	0.0120022	0.00957355	0.0256159	0.0234882	0.0329687	0.0330062	0.0301322	0.0259527	0.0212156
1alpha-Hydroxyarbusculin A	terpenoids	cyclogeraniane;mycrane_monoterpenoids;artemisane;secoiridoid	0.854191	LVABKRFKENTQBT-UHFFFAOYSA-N	C15H22O4	267.159	144.566	1.192	pos	[M+H]+	267.159;69.07;249.148;231.138;81.07	0.0354765	0.0360574	0.0365907	0.0405779	0.0357979	0.0265737	0.0297825	0.0312535	0.0305175	0.0307979
Grosshemin	terpenoids	mycrane_monoterpenoids;secoiridoid	0.725978	YGMIBVIKXJJQQJ-UHFFFAOYSA-N	C15H18O4	263.128	78.1337	1.75201	pos	[M+H]+	217.122;263.125;70.065;245.116;81.07	0.0310298	0.0316232	0.02796	0.0121745	0.0244153	0.0169307	0.0152498	0.0185774	0.016461	0.0154213
(5alpha,6beta,14alpha,20R,22R)-5,6,14,20,27-Pentahydroxy-1-oxowith-24-enolide	terpenoids	cyclogeraniane;secoiridoid;iridoid;lavandulane;artemisane;mycrane_monoterpenoids;menthane_monoterpenoids	0.806748	AYSGOPOJGPEGSU-UHFFFAOYSA-N	C28H42O8	507.295	137.335	0.7579	pos	[M+H]+	507.295;489.286;71.049;69.07;83.086	0.00827485	0.00921318	0.0090814	0.0134187	0.00794637	0.00289074	0.0030079	0.00315149	0.00323285	0.00338144
Polyporusterone D	terpenoids	secoiridoid;mycrane_monoterpenoids;menthane_monoterpenoids;lavandulane;artemisane	0.796606	RHWDQPXMKCQCKR-UHFFFAOYSA-N	C28H44O5	461.326	366.39	0.350208	pos	[M+H]+	443.315;175.112;461.32;83.086;157.101	0.0445086	0.0411414	0.0486394	0.0518334	0.0476273	0.0536646	0.0509157	0.0829135	0.027817	0.0910581
(3beta,5alpha,6beta,9alpha,22E,24R)-5,9-Epidioxyergosta-7,22-diene-3,6-diol	terpenoids	iridoid;lavandulane;artemisane;mycrane_monoterpenoids;menthane_monoterpenoids;secoiridoid	0.733293	XCRHWCBOUDKLGM-BQYQJAHWSA-N	C28H44O4	445.331	752.653	1.09107	pos	[M+H]+	69.069;445.286;57.07;83.085;427.319	0.0508461	0.035423	0.0455292	0.0531835	0.0582496	0.0323499	0.0259518	0.0312198	0.0673278	0.0210315
Heliantriol C	terpenoids	cyclogeraniane;mycrane_monoterpenoids;menthane_monoterpenoids;lavandulane;artemisane;secoiridoid	0.671853	SCAPWGHHHZEERU-UHFFFAOYSA-N	C30H50O3	459.383	736.138	0.000870137	pos	[M+H]+	69.07;459.306;57.07;83.086;441.373	0.00899823	0.00788872	0.00884713	0.00876076	0.00836298	0.00332806	0.00332182	0.00328024	0.00288411	0.00276849
Lucidenic acid G	terpenoids	cyclogeraniane;secoiridoid;iridoid;lavandulane;artemisane;mycrane_monoterpenoids	0.630992	PWSMDKBWXADYJS-UHFFFAOYSA-N	C27H40O7	477.285	141.098	0.380768	pos	[M+H]+	70.065;423.253;441.258;477.283;293.151	0.0101815	0.0111688	0.0114331	0.0111344	0.0104	0.00512027	0.00557216	0.00649414	0.00481967	0.00581856
gamma-Eudesmol rhamnoside	terpenoids	lavandulane;artemisane;mycrane_monoterpenoids;menthane_monoterpenoids	0.762891	QKXSRJAHTPTJNG-UHFFFAOYSA-N	C21H36O5	369.264	294.976	1.34197	pos	[M+H]+	369.268;81.07;55.054;93.07;67.054	0.0117181	0.0115975	0.0116179	0.0176876	0.0152679	0.00753426	0.00671458	0.00661906	0.00854242	0.00780228
3alpha,15alpha-Diacetoxy-(22R)-hydroxylanosta-7,9(11),24-trien-26-oic acid	terpenoids	cyclogeraniane;mycrane_monoterpenoids;iridoid;lavandulane;artemisane;secoiridoid	0.600695	XITBGHDSLKRVMR-VXLYETTFSA-N	C34H50O7	571.361	647.316	0.932973	pos	[M+H]+	571.368;433.306;511.344;405.312;465.341	0.000559324	0.00123402	0.00143969	0.000663416	0.000759391	0.00538807	0.00532567	0.00721521	0.00676944	0.00523332
Ganoderic acid alpha	terpenoids	secoiridoid;mycrane_monoterpenoids;iridoid;lavandulane;artemisane;cyclogeraniane	0.646503	QVALJVWVGGEFKU-UHFFFAOYSA-N	C32H46O9	575.32	454.474	1.68122	pos	[M+H]+	497.289;92.666;461.264;479.28;69.033	0.000683987	0.000515062	0.000292269	0.000247547	0.000264011	0.00529528	0.00458034	0.00560708	0.00538056	0.00493924
Armexifolin	terpenoids	artemisane	0.67781	QPXLDBMZJNDASA-UHFFFAOYSA-N	C15H18O4	263.127	736.586	1.61015	pos	[M+H]+	69.07;189.053;245.117;123.044;161.06	0.00112871	0.00130572	0.000610746	0.00146856	0.00127292	0.00604515	0.00525187	0.00615478	0.00576288	0.00564779
Polyporusterone B	terpenoids	iridoid;lavandulane;artemisane;mycrane_monoterpenoids;menthane_monoterpenoids;secoiridoid	0.836863	OQDKHYZVFZGSRC-UHFFFAOYSA-N	C28H44O6	477.317	689.237	1.04928	pos	[M+H]+	477.316;53.035;92.661;60.044;57.644	0.0337446	0.058372	0.0530116	0.060024	0.0349623	0.0297387	0.0437328	0.031212	0.0379151	0.0492544
Epilubimin	terpenoids	secoiridoid;lavandulane;mycrane_monoterpenoids	0.872199	CEVNHRPKRNTGKO-UHFFFAOYSA-N	C15H24O2	237.185	144.761	0.270348	pos	[M+H]+	237.184;81.069;219.175;93.07;95.085	0.00720642	0.00792337	0.00811454	0.00827246	0.00819262	0.00287394	0.00367649	0.00379779	0.00417964	0.003172
Azuleno[5,6-c]furan-1(3H)-one, 4,4a,5,6,7,7a,8,9-octahydro-4,8-dihydroxy-6,6,8-trimethyl-	terpenoids	secoiridoid;mycrane_monoterpenoids;lavandulane;artemisane	0.964642	UUZWMJQAEYBHAO-UHFFFAOYSA-N	C15H22O4	249.149	105.764	1.21024	pos	[M-H2O+H]+	249.147;231.137;203.142;185.133;81.07	0.0397669	0.0459446	0.0413013	0.0882674	0.0720151	0.0445336	0.0403109	0.0576031	0.0426628	0.0432118
Santonin	terpenoids	lavandulane;mycrane_monoterpenoids;menthane_monoterpenoids	0.999895	XJHDMGJURBVLLE-UHFFFAOYSA-N	C15H18O3	247.133	145.492	0.4914	pos	[M+H]+	247.131;229.122;265.142;93.07;109.065	0.0295387	0.0234754	0.0296658	0.0249237	0.0212539	0.019358	0.0191083	0.0213969	0.0216315	0.020433
24-Epi-Brassinolide	terpenoids	cyclogeraniane;iridoid;lavandulane;artemisane;mycrane_monoterpenoids;menthane_monoterpenoids;secoiridoid	0.751923	IXVMHGVQKLDRKH-UHFFFAOYSA-N	C28H48O6	479.338	557.424	0.739396	neg	[M-H]-	479.343;92.685;443.316;461.329;59.714	0.0344464	0.0322865	0.0229249	0.0271194	0.0353004	0.0308775	0.0579313	0.0275705	0.0235316	0.0591002
17-Hydroxy-15,16-epoxykauran-18-oic acid	terpenoids	cyclogeraniane;secoiridoid;mycrane_monoterpenoids;menthane_monoterpenoids;lavandulane;artemisane	0.681116	VUKHFRDPHIDEAW-UHFFFAOYSA-N	C20H30O4	317.211	163.234	1.24853	pos	[M-H2O+H]+	317.212;215.142;93.069;95.085;299.199	0.00882089	0.00771284	0.00939438	0.0095922	0.00727378	0.00423068	0.0044388	0.00484481	0.00459573	0.0044522
Camphor	terpenoids	mycrane_monoterpenoids;menthane_monoterpenoids;lavandulane;camphane	0.900621	DSSYKIVIOFKYAU-UHFFFAOYSA-N	C10H16O	153.127	144.276	3.07174	pos	[M+H]	59.049;153.127;95.085;93.07;109.101	0.00493823	0.00416511	0.00637487	0.00537083	0.00585136	0.00960274	0.0079179	0.010131	0.0113714	0.00877759
Ganolucidic acid B	terpenoids	secoiridoid;mycrane_monoterpenoids;iridoid;lavandulane;artemisane;cyclogeraniane	0.682775	YPYHGMCHNBTMDB-UHFFFAOYSA-N	C30H46O6	503.337	387.695	0.44668	pos	[M+H]+	503.338;485.329;121.065;139.076;217.158	0.0142515	0.0174413	0.0150952	0.0138558	0.0167054	0.0187268	0.018503	0.0212728	0.0201806	0.0205486
(3beta,5alpha,9alpha,22E,24R)-5,9-Epidioxy-3-hydroxyergosta-7,22-dien-6-one	terpenoids	mycrane_monoterpenoids;menthane_monoterpenoids;iridoid;lavandulane;artemisane;secoiridoid	1	VXKGRYVCJKAYFC-BQYQJAHWSA-N	C28H42O4	443.316	721.293	0.17473	pos	[M+H]+	69.07;444.317;426.309;57.07;70.074	0.0333369	0.0324041	0.0329535	0.0370662	0.0376455	0.029861	0.0288949	0.0337021	0.0292205	0.0255137
Curcumenol	terpenoids	secoiridoid	0.718456	ISFMXVMWEWLJGJ-UHFFFAOYSA-N	C15H22O2	252.196	197.732	1.23994	pos	[M+NH4]+	217.158;252.197;175.147;123.08;107.086	0.00099029	0.000915823	0.00107399	0.0011253	0.00106396	0.00457668	0.0039775	0.00478735	0.00432047	0.00436701
3-Thujanone	terpenoids	secoiridoid;iridoid;lavandulane;mycrane_monoterpenoids;menthane_monoterpenoids	0.888159	USMNOWBWPHYOEA-UHFFFAOYSA-N	C10H16O	153.127	424.783	2.84909	pos	[M+H]+	153.069;93.07;109.101;81.07;107.086	0.0029953	0.00304315	0.00318238	0.00303682	0.00334194	0.00591847	0.0058305	0.0071179	0.00688042	0.00621599
Theasapogenol E	terpenoids	cyclogeraniane;secoiridoid;mycrane_monoterpenoids;menthane_monoterpenoids;lavandulane;artemisane	0.671833	PADNECYMNLPKRN-UHFFFAOYSA-N	C30H48O6	505.353	330.651	1.30363	pos	[M+H]+	487.341;249.147;505.345;92.661;469.336	0.0070665	0.00683312	0.00761606	0.00714932	0.00824006	0.0154322	0.00865198	0.015406	0.0103684	0.00990284
Maslinic acid	terpenoids	secoiridoid;lavandulane;artemisane;mycrane_monoterpenoids;menthane_monoterpenoids;cyclogeraniane	0.860345	MDZKJHQSJHYOHJ-UHFFFAOYSA-N	C30H48O4	473.363	547.231	0.893696	pos	[M+H]+	473.364;95.085;81.07;455.356;69.07	0.0100647	0.00663248	0.00377092	0.00589985	0.00988632	0.0108381	0.0105527	0.0133354	0.0118544	0.010579
2-(Methoxycarbonyl)-5-methyl-2,4-bis(3-methyl-2-butenyl)-6-(2-methyl-1-oxopropyl)-5-(4-methyl-3-pentenyl)cyclohexanone	terpenoids	secoiridoid;mycrane_monoterpenoids;lavandulane;artemisane	0.802727	QVUJYADKXQKJHK-UHFFFAOYSA-N	C29H46O4	459.346	467.695	0.462941	pos	[M+H]+	459.344;92.666;51.038;121.065;81.07	0.0038119	0.00365295	0.00382809	0.00370078	0.00386268	0.00743315	0.00665833	0.00715848	0.00720854	0.00586208
Ganolucidic acid A	terpenoids	secoiridoid;mycrane_monoterpenoids;iridoid;lavandulane;artemisane;cyclogeraniane	0.785657	XRXBNTYHQXKSAO-UHFFFAOYSA-N	C30H44O6	501.311	223.808	17.9547	pos	[M+H]+	501.318;483.306;121.064;215.142;95.085	0.000593681	0.000551348	0.000645821	0.0014157	0.000894485	0.00362382	0.00329576	0.00406243	0.00355533	0.00335804
Saussurea lactone	terpenoids	lavandulane;artemisane;mycrane_monoterpenoids;menthane_monoterpenoids	0.871947	LMNJALUUIMXUQQ-UHFFFAOYSA-N	C15H22O2	235.169	391.358	0.0528329	pos	[M+H]+	235.17;217.158;111.08;107.085;95.085	0.00239437	0.00274049	0.00270374	0.00251748	0.00266957	0.00495626	0.00510609	0.00628834	0.00511927	0.00539914
(6alpha,22E)-6-Hydroxy-4,7,22-ergostatrien-3-one	terpenoids	secoiridoid;mycrane_monoterpenoids;menthane_monoterpenoids;iridoid;lavandulane;artemisane	0.828116	IVVQZKHUQOPDBT-BQYQJAHWSA-N	C28H42O2	411.325	474.489	1.99935	pos	[M+H]+	411.325;81.07;55.054;69.07;93.07	0.00577962	0.0060528	0.00561583	0.00579196	0.00629401	0.00851092	0.00785098	0.00919991	0.00911098	0.00864015
3,5-Dihydroxyergosta-7,22-dien-6-one	terpenoids	secoiridoid;mycrane_monoterpenoids;menthane_monoterpenoids;iridoid;lavandulane;artemisane	0.690717	KAIVGEVOBNIWLR-BQYQJAHWSA-N	C28H44O3	429.336	764.072	0.656479	pos	[M+H]+	69.07;411.322;429.34;83.086;57.07	0.101008	0.0674022	0.0997571	0.0822656	0.110967	0.111496	0.118435	0.106925	0.086927	0.0804874
5,8-Dihydroxy-3,5,8-trimethyl-4a,5,6,7,7a,8,9,9a-octahydroazuleno[6,5-b]furan-2(4H)-one	terpenoids	secoiridoid;mycrane_monoterpenoids;iridoid	0.705547	BQDXDGDOYPUUOD-UHFFFAOYSA-N	C15H22O4	267.159	294.353	1.42206	pos	[M+H]+	137.059;249.147;92.664;81.07;77.182	0.011576	0.0101198	0.0125579	0.0116175	0.0133325	0.00944309	0.00841163	0.00876957	0.00946794	0.00939942
Ceanothic acid	terpenoids	cyclogeraniane;secoiridoid;mycrane_monoterpenoids;menthane_monoterpenoids;iridoid;lavandulane;artemisane	0.861302	WLCHQSHZHFLMJH-UHFFFAOYSA-N	C30H46O5	487.341	516.959	0.871557	pos	[M+H]+	487.342;469.328;121.065;95.085;327.234	0.00522882	0.00637541	0.00546069	0.00498959	0.00610356	0.00758687	0.00745389	0.00916373	0.00829634	0.00791932
Verazine	terpenoids	cyclogeraniane;mycrane_monoterpenoids;menthane_monoterpenoids;iridoid;lavandulane;artemisane;secoiridoid	0.868185	VRBNGKPRTHBEIQ-UHFFFAOYSA-N	C27H43NO	398.342	843.97	0.607576	pos	[M+H]+	398.345;61.248;69.07;59.775;57.633	0.00234703	0.00224472	0.00227743	0.00230933	0.00204815	0.000138083	9.87928e-05	0.000125204	2.87239e-05	3.1596e-05
Alliosterol 1-rhamnoside 16-galactoside	terpenoids	cyclogeraniane;mycrane_monoterpenoids;menthane_monoterpenoids;iridoid;lavandulane;artemisane;secoiridoid	0.760803	UFOUZKFFEDCDRA-UHFFFAOYSA-N	C39H66O13	743.451	485.918	0.192363	pos	[M+H]+	189.055;743.456;176.048;253.088;271.095	0.000508643	0.000528342	0.000561121	0.000582092	0.000510928	0.00236482	0.00237357	0.00291611	0.00343207	0.00241481
6-Hydroxy-5a-methyl-3,9-bis(methylene)decahydronaphtho[1,2-b]furan-2(3H)-one	terpenoids	artemisane	0.80419	FKBUODICGDOIGB-UHFFFAOYSA-N	C15H20O3	231.138	772.588	0.99663	pos	[M-H2O+H]+	231.138;133.102;213.128;171.115;135.081	0.00968315	0.00968561	0.00937233	0.0095478	0.00876467	0.00768532	0.00718427	0.00808476	0.00695998	0.00596557
alpha-Cyperone	terpenoids	artemisane	0.980001	KUFXJZXMWHNCEH-UHFFFAOYSA-N	C15H22O	219.174	166.727	1.96716	pos	[M+H]+	219.172;201.164;107.085;109.1;95.085	0.00321584	0.00152256	0.00174621	0.00128332	0.00225267	0.00392253	0.00399742	0.00617849	0.00365832	0.00453549
14-Hydroxy-14-(hydroxymethyl)-5,9-dimethyltetracyclo[11.2.1.0¹,¹⁰.0⁴,⁹]hexadecane-5-carboxylic acid	terpenoids	lavandulane;artemisane;mycrane_monoterpenoids;menthane_monoterpenoids;secoiridoid;cyclogeraniane	0.642728	MRBLTWPEPGRXQN-UHFFFAOYSA-N	C20H32O4	335.223	600.409	1.32909	neg	[M-H]-	335.225;317.214;263.238;273.222;92.682	0.0259959	0.00448142	0.0321189	0.0271557	0.00560155	0.00583225	0.00867227	0.0240337	0.0187521	0.0059432
Progesterone	terpenoids	cyclogeraniane;iridoid;lavandulane;artemisane;mycrane_monoterpenoids;menthane_monoterpenoids;secoiridoid	0.911022	RJKFOVLPORLFTN-UHFFFAOYSA-N	C21H30O2	315.232	584.549	0.435795	pos	[M+H]+	315.234;69.07;57.07;55.054;81.07	0.0164595	0.0103271	0.0222353	0.0112519	0.0110593	0.011576	0.00829018	0.0132592	0.00912365	0.0109782
Gibberellin A61	terpenoids	cyclogeraniane;secoiridoid;iridoid;lavandulane;artemisane;mycrane_monoterpenoids;menthane_monoterpenoids	0.676094	JKQCGVABHHQYKQ-UHFFFAOYSA-N	C19H24O5	333.17	647.346	0.708453	pos	[M+H]+	333.169;315.159;161.097;189.127;269.155	0.00273706	0.00276627	0.0030652	0.00355353	0.00325526	0.00135639	0.00122514	0.00147653	0.00142582	0.0010959
Cadabicilone	terpenoids	cyclogeraniane;secoiridoid;lavandulane;artemisane;mycrane_monoterpenoids;menthane_monoterpenoids	0.637724	BXRGGUXPWTWACZ-UHFFFAOYSA-N	C15H22O3	251.164	232.498	0.781368	pos	[M+H]+	137.06;251.162;205.123;125.059;159.117	0.00755094	0.00748389	0.00815962	0.00826634	0.00880009	0.00628694	0.00569464	0.00660747	0.00662432	0.00604579
Chikusetsusaponin Ia	terpenoids	cyclogeraniane;mycrane_monoterpenoids;menthane_monoterpenoids;iridoid;lavandulane;artemisane;secoiridoid	0.705391	DGSOBIYFLJXVQZ-UHFFFAOYSA-N	C41H70O12	755.486	618.876	4.4934	pos	[M+H]+	755.489;189.056;755.508;92.662;283.133	1.16929e-06	1.3344e-06	1.07706e-06	3.15606e-05	1.05619e-06	0.00163128	0.00147315	0.00178003	0.00147855	0.00138195
Tocopherol succinate	terpenoids	mycrane_monoterpenoids	0.86123	IELOKBJPULMYRW-UHFFFAOYSA-N	C33H54O5	531.404	782.666	0.700898	pos	[M+H]+	531.406;81.07;67.054;93.07;95.085	0.0149456	0.00288955	0.0166882	0.0155632	0.0163728	0.00994959	0.008556	0.0125869	0.00841213	0.00867467
Kaurane-17,18-Dioic acid	terpenoids	cyclogeraniane;secoiridoid;mycrane_monoterpenoids;menthane_monoterpenoids;lavandulane;artemisane	0.88769	HITLMPHPGUZLGI-UHFFFAOYSA-N	C20H30O4	335.22	528.02	3.69658	pos	[M+H]+	335.22;92.663;247.168;56.975;69.07	0.00533851	0.0209627	0.00426106	0.00392544	0.00464913	0.00557969	0.00421706	0.00472767	0.00357242	0.00347247
Ganoderiol D	terpenoids	cyclogeraniane;secoiridoid;mycrane_monoterpenoids;iridoid;lavandulane;artemisane	0.836495	NAETYGPWGSNZTO-UHFFFAOYSA-N	C30H48O5	489.347	457.432	19.8038	pos	[M+H]+	489.358;233.154;471.349;92.666;490.213	0.00156379	0.00163012	0.00366992	0.00410105	0.00183381	0.00408367	0.00443005	0.00426619	0.00477442	0.00434721
7-Hydroxy-1,4a-dimethyl-9-oxo-7-propan-2-yl-2,3,4,4b,5,6,10,10a-octahydrophenanthrene-1-carboxylic acid	terpenoids	cyclogeraniane;lavandulane;artemisane;mycrane_monoterpenoids;secoiridoid	0.947036	UFEHYRPBLFGEJW-UHFFFAOYSA-N	C20H30O4	335.219	511.026	1.34747	pos	[M+H]+	335.22;92.666;81.07;55.423;97.101	0.00536691	0.00482545	0.00516996	0.00517803	0.00561583	0.006951	0.00650194	0.00713306	0.00650865	0.00641221
(14alpha,17beta,20S,22R)-14,20-Epoxy-17-hydroxy-1-oxowitha-3,5,24-trienolide	terpenoids	cyclogeraniane;iridoid;lavandulane;artemisane;mycrane_monoterpenoids;menthane_monoterpenoids;secoiridoid	0.886183	KOYNICXFSFFIPU-UHFFFAOYSA-N	C28H36O5	453.263	348.601	0.553049	pos	[M+H]+	453.261;435.248;81.07;123.117;93.071	0.0258677	0.0262793	0.0366329	0.0267896	0.0263209	0.024278	0.0259131	0.0250452	0.0263316	0.0252429
Auxin B	terpenoids	lavandulane;mycrane_monoterpenoids	0.744691	MQETZQLZTJUQHR-UHFFFAOYSA-N	C18H30O4	311.222	566.918	1.46234	pos	[M+H]+	293.209;275.201;81.07;67.054;55.054	0.0103814	0.00862738	0.00920096	0.00933418	0.0112084	0.013226	0.0102431	0.0158658	0.010626	0.01054
Sodium glycocholate	terpenoids	secoiridoid;iridoid;lavandulane;artemisane;mycrane_monoterpenoids;menthane_monoterpenoids;cyclogeraniane	0.682334	RFDAIACWWDREDC-UHFFFAOYSA-N	C26H43NO6	466.32	759.062	1.04438	pos	[M+H]+	129.054;55.018;57.034;466.302;448.287	0.00316279	0.0028533	0.00930867	0.00792299	0.000684125	0.000905556	0.00186602	0.00168128	0.0023806	0.00392192
Perillene	terpenoids		0.91848	XNGKCOFXDHYSGR-UHFFFAOYSA-N	C10H14O	151.112	435.678	0.712959	pos	[M+H]	151.113;95.049;81.034;57.07;67.054	0.00872904	0.0104763	0.00850143	0.00959464	0.010059	0.0110567	0.0100023	0.0131498	0.0132688	0.00944598
Isoamberboin	terpenoids	secoiridoid;mycrane_monoterpenoids;lavandulane	0.853741	ZAPNUFCAIXITRW-UHFFFAOYSA-N	C15H20O4	265.144	164.87	1.34244	pos	[M+H]+	247.131;265.141;229.122;173.096;81.07	0.0255955	0.0219031	0.0203537	0.021081	0.0198645	0.0207534	0.0193564	0.0360172	0.0296046	0.0202826
2-(8-Hydroxy-4a,8-dimethyl-1,2,3,4,5,6,7,8a-octahydronaphthalen-2-yl)prop-2-enoic acid	terpenoids	secoiridoid;artemisane;mycrane_monoterpenoids;cyclogeraniane	0.764131	FXKCXGBBUBCRPU-UHFFFAOYSA-N	C15H24O3	235.169	214.143	0.383376	pos	[M-H2O+H]+	217.158;235.17;199.147;119.085;107.085	0.0227599	0.0139528	0.0230088	0.0154375	0.01448	0.0204318	0.019206	0.0229451	0.0208542	0.0199326
(1alpha,6alpha,7alphaH)-2,4(15)-Copadiene	terpenoids	secoiridoid;lavandulane;artemisane;mycrane_monoterpenoids;menthane_monoterpenoids	0.826013	ADVJSMBYHNLAGK-UHFFFAOYSA-N	C15H22	203.18	553.892	2.37352	pos	[M+H]+	203.179;147.117;81.07;109.101;133.102	0.00108263	0.00315333	0.00129307	0.00091186	0.0013326	0.00260723	0.00258997	0.00446475	0.00359305	0.00223918
(2E)-5-(2,3-Dimethyltricyclo[2.2.1.0~2,6~]hept-3-yl)-2-methyl-2-pentenoic acid	terpenoids	camphane;cyclogeraniane;secoiridoid;mycrane_monoterpenoids;menthane_monoterpenoids;lavandulane	0.955551	NZSCHTYUGUVLHG-WEVVVXLNSA-N	C15H22O2	235.169	547.799	0.33797	pos	[M+H]+	235.17;57.07;179.106;81.07;63.908	0.0108596	0.0121202	0.0108108	0.0111293	0.000890474	0.0123081	0.0105095	0.0118055	0.012393	0.0122937
(1beta,4alpha,5alpha,6beta,8alpha,10b)-1,10:4,5-Diepoxy-6-hydroxy-7(11)-germacren-12,8-olide	terpenoids	mycrane_monoterpenoids	0.730239	BWSYOMVQMMVGIN-UHFFFAOYSA-N	C15H20O5	281.138	170.154	0.914017	pos	[M+H]+	263.127;81.07;69.033;281.138;217.122	0.00411529	0.00426478	0.00424136	0.00459115	0.00417716	0.00302287	0.00315357	0.00371883	0.00334282	0.00297447
(5x,6x)-5,6-Epoxyergosta-7,22-dien-3-ol	terpenoids	secoiridoid;iridoid;lavandulane;artemisane;mycrane_monoterpenoids;menthane_monoterpenoids	0.712941	KVMYKLHJBYIOKD-BQYQJAHWSA-N	C28H44O2	413.341	729.083	0.658129	pos	[M+H]+	413.34;69.069;83.086;130.049;57.07	0.00557828	0.00591496	0.000953261	0.00295703	0.00644724	0.00655961	0.00519958	0.00678677	0.00681769	0.00512968
Germacrone	terpenoids	Sesquiterpenoids	0.965572	CAULGCQHVOVVRN-UHFFFAOYSA-N	C15H22O	219.174	389.938	2.0629	pos	[M+H]	219.175;145.102;159.116;161.132;81.07	0.000737131	0.000659137	0.000263454	0.000448305	0.000269628	0.00145279	0.00107557	0.00154689	0.00140405	0.00134185
(6beta,22E)-6-Hydroxystigmasta-4,22-dien-3-one	terpenoids	mycrane_monoterpenoids;menthane_monoterpenoids;iridoid;lavandulane;artemisane;secoiridoid;cyclogeraniane	0.629369	FFKIQLXJMQUBQZ-CMDGGOBGSA-N	C29H46O2	427.36	765.284	0.842795	pos	[M+H]+	69.07;427.321;81.07;57.07;92.666	0.0160553	0.0328248	0.0369412	0.0199327	0.0216634	0.0207624	0.016464	0.0187273	0.0243046	0.0315326
Ganoderic acid X	terpenoids	secoiridoid;iridoid;lavandulane;artemisane;mycrane_monoterpenoids;cyclogeraniane	0.658867	YCWGPALSXRBKTM-RGVLZGJSSA-N	C32H48O5	513.358	632.307	1.21576	pos	[M+H]+	435.323;453.333;513.281;95.085;109.101	1.16929e-06	0.000117802	1.07706e-06	1.23984e-06	1.05619e-06	0.00082013	0.000940687	0.00152215	0.00170318	1.13144e-06
Ganoderic acid Me	terpenoids	secoiridoid;mycrane_monoterpenoids;iridoid;lavandulane;artemisane;cyclogeraniane	0.786594	OTUZGGSAOMCYNC-CIAFOILYSA-N	C34H50O6	555.365	455.386	0.600004	pos	[M+H]+	555.366;61.707;495.347;92.664;139.074	1.16929e-06	1.3344e-06	1.07706e-06	1.23984e-06	1.05619e-06	0.000765761	0.000581501	0.00133575	0.00105817	0.000391173
Pimara-9(11),15-dien-18-oic acid	terpenoids	lavandulane;mycrane_monoterpenoids;menthane_monoterpenoids;secoiridoid;cyclogeraniane	0.719996	TVHDZSRRHQKNEZ-UHFFFAOYSA-N	C20H30O2	303.232	767.31	0.416422	pos	[M+H]+	69.07;303.231;83.086;57.07;179.107	0.00356515	0.00316824	0.00319383	0.00396772	0.0029501	0.00314695	0.00240212	0.00267877	0.00216151	0.00209682
Protolichesterinic acid	terpenoids		0.725525	WZYZDHVPSZCEEP-UHFFFAOYSA-N	C19H32O4	323.222	664.447	1.03011	neg	[M-H]-	323.223;249.222;279.233;233.19;88.04	0.747827	0.662364	0.661153	0.735332	0.659629	0.685497	0.672649	0.819598	0.668331	0.580706
Santalyl acetate	terpenoids	mycrane_monoterpenoids	0.866385	RCFGRZLLBGMERD-UHFFFAOYSA-N	C17H26O2	263.2	557.404	0.949397	pos	[M+H]+	93.07;263.2;79.054;67.054;81.069	0.00528003	0.00502382	0.0049312	0.00598502	0.00565225	0.00547882	0.0038509	0.00514435	0.00411599	0.00418727
Prexanthoperol	terpenoids	cyclogeraniane;secoiridoid;mycrane_monoterpenoids	0.63811	KVTOPOITUALWOF-UHFFFAOYSA-N	C20H26O3	315.195	419.813	0.110508	pos	[M+H]+	109.101;299.199;67.054;187.074;69.07	0.00781725	0.00810998	0.00696862	0.00858908	0.00731314	0.0087121	0.00737597	0.0132209	0.00866342	0.00730416
Loliolide	terpenoids		0.814614	XEVQXKKKAVVSMW-UHFFFAOYSA-N	C11H16O3	197.117	122.9	0.601618	pos	[M+H]+	107.085;197.118;133.101;179.106;161.095	0.00477146	0.00431447	0.00484431	0.00473186	0.00438337	0.00350511	0.00219783	0.00463485	0.0056279	0.00233732
9-Hydroxy-7-(2-hydroxypropan-2-yl)-1,4a-dimethyl-2,3,4,9,10,10a-hexahydrophenanthrene-1-carboxylic acid	terpenoids	cyclogeraniane;secoiridoid;mycrane_monoterpenoids	0.944263	ALGYTGOYQATWBA-UHFFFAOYSA-N	C20H28O4	333.206	557.978	0.852218	pos	[M+H]+	60.044;69.07;315.196;57.07;332.317	0.00270924	0.00251529	0.000809314	0.00301954	0.00823128	0.00253579	0.00212188	0.00249717	0.00171297	0.00206713
Dihydroisoalantolactone	terpenoids	mycrane_monoterpenoids;menthane_monoterpenoids;lavandulane;artemisane	0.724132	YYJRTJYCOMIDIC-UHFFFAOYSA-N	C15H22O2	235.169	265.607	0.5004	pos	[M+H]+	235.113;81.07;69.07;95.086;121.101	0.00589815	0.0108067	0.00487579	0.0059946	0.0062593	0.00757377	0.00765961	0.00782611	0.00833302	0.00753325
beta-Elemonic acid	terpenoids	cyclogeraniane;secoiridoid;iridoid;lavandulane;artemisane;mycrane_monoterpenoids	0.998215	XLPAINGDLCDYQV-UHFFFAOYSA-N	C30H46O3	453.338	650.268	0.579783	neg	[M-H]	453.335;50.373;92.682;454.343;82.52	0.0159679	0.0147834	0.0137714	0.0326478	0.0182038	0.0139128	0.0212745	0.00897269	0.0164973	0.0240092
1,7-Dimethyl-7-(4-methyl-3-penten-1-yl)bicyclo[2.2.1]heptan-2-ol	terpenoids	camphane;mycrane_monoterpenoids;menthane_monoterpenoids;lavandulane;secoiridoid	0.866306	SGAYOTORECIFCJ-UHFFFAOYSA-N	C15H26O	205.195	622.641	0.0749698	pos	[M-H2O+H]+	121.101;81.07;149.132;93.071;205.196	0.000227331	0.000575631	0.000120621	0.000436138	0.000364952	1.27894e-06	0.000237662	0.000140885	1.50739e-06	1.13144e-06
Alpha-Pinene Oxide	terpenoids	cyclogeraniane;lavandulane;mycrane_monoterpenoids;menthane_monoterpenoids;pinane;secoiridoid	0.924493	NQFUSWIGRKFAHK-UHFFFAOYSA-N	C10H16O	153.127	337.074	2.77314	pos	[M+H]+	93.07;153.127;107.085;69.07;97.064	0.00239061	0.0026665	0.00259398	0.00287569	0.00253073	0.00258036	0.00319621	0.00289129	0.00282333	0.00292406
1a,5,7a-Trimethyl-2,2a,6,6a,7a,8,9,9a-octahydrobisoxireno[4,5:8,9]cyclodeca[1,2-b]furan-4(1aH)-one	terpenoids	mycrane_monoterpenoids	0.908664	CWAJEURPJYKGRL-UHFFFAOYSA-N	C15H20O4	265.144	141.653	1.29852	pos	[M+H]+	265.141;247.131;229.121;71.049;219.138	0.0382977	0.0390646	0.053968	0.0411789	0.0518905	0.0437701	0.044556	0.0491525	0.0484726	0.043696
Euglobal V	terpenoids	secoiridoid;iridoid;lavandulane;artemisane;mycrane_monoterpenoids	0.891593	BIAFCXUFUQOOMP-UHFFFAOYSA-N	C28H38O5	455.279	337.618	0.93432	pos	[M+H]+	455.281;437.269;81.069;419.258;217.121	0.101005	0.10802	0.108276	0.108088	0.110293	0.157788	0.0882853	0.0981877	0.0941679	0.0922313
Makisterone A	terpenoids	secoiridoid;iridoid;lavandulane;artemisane;mycrane_monoterpenoids;menthane_monoterpenoids	0.842424	IJRBORPEVKCEQD-UHFFFAOYSA-N	C28H46O7	495.328	540.202	0.77887	pos	[M+H]+	495.336;184.072;104.107;86.096;496.383	0.00745874	0.00845585	0.000864695	0.0065643	0.00788716	0.00561115	0.00573527	0.0062559	0.00513725	0.00467607
17A-Ethynylestradiol	terpenoids	cyclogeraniane;secoiridoid;mycrane_monoterpenoids;menthane_monoterpenoids;iridoid;lavandulane;artemisane	0.962237	BFPYWIDHMRZLRN-UHFFFAOYSA-N	C20H24O2	297.185	324.257	0.678208	pos	[M+H]+	297.187;81.07;93.07;95.085;107.085	0.00862861	0.0126563	0.0100302	0.00993181	0.0100171	0.00955093	0.0116319	0.0115654	0.0117598	0.00936284
2-(2-Methylbutanoyl)-9-(3-methyl-2E-pentenoyl)-2b,9a-dihydroxy-4Z,10(14)-oplopadien-3-one	terpenoids	secoiridoid	0.639553	XTQQLVJPORCMAK-XIMUYODMSA-N	C26H38O5	431.283	762.277	0.887324	pos	[M+H]+	129.054;55.018;57.034;431.308;73.028	0.00526318	0.00543215	0.00557018	0.00398145	0.0060275	0.0049864	0.00367797	0.00406607	0.00427836	0.00704076
28-[Glucosyl-(1->6)-glucosyl]oleanolic acid 3-arabinoside	terpenoids	secoiridoid;mycrane_monoterpenoids;menthane_monoterpenoids;lavandulane;artemisane;cyclogeraniane	0.711543	NFIQKUQYFSTGFU-UHFFFAOYSA-N	C47H76O17	913.504	707.644	3.89625	pos	[M+H]+	913.514;913.488;92.662;287.152;837.765	0.000271372	0.00050948	0.000621345	0.00033146	0.000680905	0.000274602	0.000468474	0.000226541	0.000300047	0.000338222
Reichsteins substance S	terpenoids	cyclogeraniane;secoiridoid;mycrane_monoterpenoids;menthane_monoterpenoids;iridoid;lavandulane;artemisane	0.940788	WHBHBVVOGNECLV-UHFFFAOYSA-N	C21H30O4	347.22	560.233	3.01982	pos	[M+H]+	347.222;60.044;329.213;52.057;69.07	0.00420583	0.00535344	0.00323544	0.00510539	0.00333751	0.00263779	0.00410878	0.00271831	0.00479086	0.00495711
Ergosta-7,22-dien-3-one	terpenoids	iridoid;lavandulane;artemisane;mycrane_monoterpenoids;menthane_monoterpenoids;secoiridoid	0.804822	AHWOEMBXZXGDBQ-UHFFFAOYSA-N	C28H44O	397.346	783.66	0.869211	pos	[M+H]+	397.344;69.07;313.252;81.07;295.242	0.00905469	0.00867559	0.00813002	0.00938503	0.00967959	0.0100261	0.00825925	0.0110223	0.00923144	0.00830199
Lucidone C	terpenoids	mycrane_monoterpenoids;lavandulane;secoiridoid;cyclogeraniane	0.98622	JEVOHZHOHSNOGF-UHFFFAOYSA-N	C24H36O5	405.261	609.607	0.413244	pos	[M+H]+	405.258;293.137;83.01;84.633;182.293	0.0150369	0.0230656	0.0259774	0.0167943	0.0204004	0.0170999	0.0180951	0.017971	0.018863	0.0272324
Armillaripin	terpenoids	secoiridoid;mycrane_monoterpenoids;lavandulane;artemisane	0.853079	BGKXQRPQNIXIMH-UHFFFAOYSA-N	C24H30O6	415.211	278.012	0.613822	pos	[M+H]+	415.21;86.06;92.666;355.186;215.175	0.0105362	0.014328	0.0122384	0.0118149	0.0130195	0.0122573	0.0120822	0.0135574	0.0123128	0.0109925
Camelledionol	terpenoids	secoiridoid;lavandulane;artemisane;mycrane_monoterpenoids;menthane_monoterpenoids;cyclogeraniane	0.667722	MIXYQNXUKFPGRJ-UHFFFAOYSA-N	C29H44O3	441.335	549.913	0.838828	pos	[M+H]+	441.345;69.069;140.034;71.049;423.287	0.00720113	0.00824674	0.0051181	0.0103465	0.0216172	0.0108715	0.00540799	0.0116162	0.0102537	0.0127549
Ergosterol peroxide	terpenoids	cyclogeraniane;iridoid;lavandulane;artemisane;mycrane_monoterpenoids;menthane_monoterpenoids;secoiridoid	0.623057	VXOZCESVZIRHCJ-BQYQJAHWSA-N	C28H44O3	429.336	559.721	0.616951	pos	[M+H]+	411.323;429.342;269.188;175.112;81.07	0.00539017	0.00552252	0.0019222	0.00481464	0.00567736	0.00374004	0.0038566	0.00734192	0.00450211	0.00369849
Coriamyrtin	terpenoids	cyclogeraniane;mycrane_monoterpenoids;menthane_monoterpenoids;iridoid;lavandulane;artemisane;secoiridoid	0.801192	BWWDLKVKPVKBGJ-UHFFFAOYSA-N	C15H18O5	279.123	201.761	1.09411	pos	[M+H]+	261.11;137.024;233.117;149.024;81.07	1.16929e-06	1.3344e-06	1.07706e-06	1.23984e-06	1.05619e-06	1.27894e-06	1.12011e-06	1.51109e-06	1.50739e-06	1.13144e-06
Pomolic acid	terpenoids	secoiridoid;lavandulane;artemisane;mycrane_monoterpenoids;menthane_monoterpenoids;cyclogeraniane	0.631738	ZZTYPLSBNNGEIS-UHFFFAOYSA-N	C30H48O4	473.362	397.277	1.06192	pos	[M+H]+	473.367;111.08;81.07;161.131;455.346	1.16929e-06	1.3344e-06	1.07706e-06	1.23984e-06	1.05619e-06	1.27894e-06	1.12011e-06	1.51109e-06	1.50739e-06	1.13144e-06
Talatisamine	terpenoids;alkaloid	secoiridoid;mycrane_monoterpenoids;menthane_monoterpenoids;lavandulane;artemisane;piperidines;cyclogeraniane	0.953186	BDCURAWBZJMFIK-UHFFFAOYSA-N	C24H39NO5	422.29	629.174	0.285683	pos	[M+H]	422.289;140.034;112.039;69.07;57.07	0.0292911	0.0306432	0.0276769	0.0290268	0.026472	0.0922933	0.0832057	0.111344	0.0851992	0.0821378
Cyclopamine	terpenoids;alkaloid	mycrane_monoterpenoids;iridoid;lavandulane;artemisane;secoiridoid;piperidines	0.710914	QASFUMOKHFSJGL-UHFFFAOYSA-N	C27H41NO2	412.329	572.083	21.1577	pos	[M+H]+	412.321;69.07;93.069;108.081;136.075	0.0028419	0.00279848	0.00350772	0.00319785	0.00274548	0.00424557	0.00358926	0.00477383	0.00410376	0.00398054
Cinobufagin	terpenoids;cardiac glycosides	iridoid;lavandulane;artemisane;mycrane_monoterpenoids;menthane_monoterpenoids;secoiridoid;Type B cardiac glycosides;cyclogeraniane	0.723873	SCULJPGYOQQXTK-UHFFFAOYSA-N	C26H34O6	487.235	224.782	0.975466	neg	[M+HCOO]-	487.235;341.141;54.14;457.184;469.216	0.452184	0.716384	0.585478	0.638793	0.518527	0.366322	0.367017	0.386806	0.381728	0.335157
Resibufogenin	terpenoids;cardiac glycosides	cyclogeraniane;Type B cardiac glycosides;mycrane_monoterpenoids;menthane_monoterpenoids;iridoid;lavandulane;artemisane;secoiridoid	0.957361	ATLJNLYIJOCWJE-UHFFFAOYSA-N	C24H32O4	429.229	225.898	1.32084	neg	[M+HCOO]-	429.231;59.014;92.682;430.025;399.181	0.12764	0.112328	0.137827	0.144979	0.142071	0.170278	0.175706	0.175656	0.167313	0.163874
Periplocymarin	terpenoids;cardiac glycosides	secoiridoid;iridoid;lavandulane;artemisane;Type A cardiac glycosides;mycrane_monoterpenoids;menthane_monoterpenoids;cyclogeraniane	0.669207	XRWQBDJPMXRDOQ-UHFFFAOYSA-N	C30H46O8	535.326	205.393	0.0519178	pos	[M+H]	517.311;499.304;481.298;463.281;405.266	0.00835128	0.00781674	0.00841932	0.00745765	0.00814302	0.0195929	0.0196354	0.0210855	0.0256456	0.0199805
Bufalin	terpenoids;cardiac glycosides	Type B cardiac glycosides;cyclogeraniane;iridoid;lavandulane;artemisane;mycrane_monoterpenoids;menthane_monoterpenoids;secoiridoid	0.932751	QEEBRPGZBVVINN-UHFFFAOYSA-N	C24H34O4	387.252	273.312	1.71585	pos	[M+H]	369.24;387.256;101.017;81.07;351.233	0.00333285	0.00275942	0.00306251	0.00343317	0.00346947	1.27894e-06	1.12011e-06	0.000425945	1.50739e-06	1.13144e-06
Tuberoside D	terpenoids;steroidal saponin	menthane_monoterpenoids;iridoid;lavandulane;artemisane;isospirostanols;secoiridoid;spirostanols;cyclogeraniane;mycrane_monoterpenoids	0.983785	PTMUTMGEBGQTEJ-UHFFFAOYSA-N	C45H74O17	887.492	709.03	1.4601	pos	[M+H]+	887.488;887.513;92.667;90.283;613.614	9.3166e-05	1.3344e-06	4.93514e-05	3.78404e-05	7.93276e-05	0.000583384	0.000812835	0.000806227	0.000609448	0.000777977
Gentisic acid	Xanthones		0.728689	WXTMDXOMEHJXQO-UHFFFAOYSA-N	C7H6O4	153.019	57.5914	2.1111	neg	[M-H]	153.02;109.029;151.004;108.022;125.025	10.1803	9.35449	10.4262	10.3919	10.2713	27.374	27.9026	28.1562	27.9527	26.0645
D-Gluconic acid			0.876733	RGHNJXZEOKUKBD-UHFFFAOYSA-N	C6H12O7	195.051	28.774	0.37172	neg	[M-H]-	75.008;195.05;129.02;59.014;87.008	23.4631	20.0019	23.6136	24.3561	24.7804	76.71	81.8105	85.9617	86.4556	73.7004
Malic acid			0.816312	BJEPYKJPYRNKOW-UHFFFAOYSA-N	C4H6O5	133.014	29.5096	1.18799	neg	[M-H]-	71.014;115.003;133.014;72.993;89.025	92.1902	80.1758	84.1601	94.628	85.685	123.284	126.826	143.886	134.12	115.516
3-Hydroxy-hexadecanoic acid			0.943111	CBWALJHXHCJYTE-UHFFFAOYSA-N	C16H32O3	271.228	718.215	0.561741	neg	[M-H]-	271.228;225.221;223.205;253.217;272.231	43.3852	40.572	42.9018	44.6455	43.5699	56.1827	56.5596	60.5828	59.5933	48.7853
FA 18:1+3O			0.968125	MDIUMSLCYIJBQC-UHFFFAOYSA-N	C18H34O5	329.233	318.547	0.865579	neg	[M-H]-	329.235;211.135;229.144;171.103;99.081	39.0653	34.1886	38.9042	40.2691	40.74	43.6115	45.5653	48.8313	45.4018	41.862
Oleic acid			1	ZQPPMHVWECSIRJ-KTKRTIGZSA-N	C18H34O2	281.249	719.739	1.70733	neg	[M-H]-	281.249;282.254;92.685;53.972;62.263	5.29316	4.87005	5.35827	5.41512	9.0159	9.11256	9.83182	10.2088	9.96813	8.76444
Arabitol			0.975449	HEBKCHPVOIAQTA-UHFFFAOYSA-N	C5H12O5	151.061	32.4059	1.78526	neg	[M-H]-	59.014;71.014;89.025;101.025;151.062	137.203	102.325	126.791	119.67	52.0655	54.6955	85.486	149.197	136.455	178.177
Isoleucine			0.69103	AGPKZVBTJJNPAG-UHFFFAOYSA-N	C17H37N3O6	130.087	38.4345	2.95803	neg	[M-H]-	130.088;88.04;87.045;86.032;85.029	0.639652	0.512887	0.579564	0.596673	0.615522	2.16768	2.28955	2.64236	2.18112	2.01901
DL-Phenylalanine			0.959097	COLNVLDHVKWLRT-UHFFFAOYSA-N	C9H11NO2	164.072	38.0939	1.44571	neg	[M-H]-	147.045;72.009;164.071;75.008;91.055	0.540333	0.412454	0.4815	0.524837	0.548127	1.93	1.92728	2.29882	2.04239	1.75153
FA 18:1+1O			0.939778	WBHHMMIMDMUBKC-UHFFFAOYSA-N	C18H34O3	297.244	614.673	1.32786	neg	[M-H]-	297.243;279.233;155.108;92.682;298.247	2.94347	2.53331	2.5827	2.91443	2.87632	4.19648	4.09466	5.56248	4.33273	3.49062
Glutarate			0.967625	JFCQEDHGNNZCLN-UHFFFAOYSA-N	C5H8O4	131.035	39.4438	0.313276	neg	[M-H]-	87.045;131.035;113.025;88.048;69.035	1.31042	1.15028	1.29379	1.35395	1.31326	2.32596	2.72406	2.59083	2.46186	2.23641
Myo-Inositol			0.793859	CDAISMWEOUEBRE-UHFFFAOYSA-N	C6H12O6	179.056	28.2904	0.81756	neg	[M-H]-	59.014;75.008;179.056;71.014;89.026	1.67439	1.20831	1.21396	1.65537	1.66075	2.46707	2.63705	2.84887	2.69716	2.40663
Mannitol			0.994698	FBPFZTCFMRRESA-UHFFFAOYSA-N	C6H14O6	181.072	27.7099	1.60631	neg	[M-H]-	89.025;71.014;59.014;181.072;101.025	19.5929	18.3574	19.7592	19.127	19.6151	19.6168	20.3088	22.2783	23.7161	19.1465
3-(5-Hydroxy-2,2,7,8-tetramethyl-6-oxo-7,8-dihydropyrano[3,2-g]chromen-10-yl)hexanoic acid			0.72496	JZWLSXINEVHWEP-UHFFFAOYSA-N	C22H28O6	387.181	527.706	0.727909	neg	[M-H]-	273.149;68.998;108.022;139.003;136.017	0.674124	0.654473	0.602525	0.635726	0.643358	1.49409	1.76915	1.70702	1.72997	1.38471
9-Trans-Palmitelaidic acid			0.997062	SECPZKHBENQXJG-BQYQJAHWSA-N	C16H30O2	253.217	628.044	0.337765	neg	[M-H]-	253.217;83.747;71.353;269.064;132.524	0.433962	0.323251	0.384583	0.398418	0.420158	1.30807	1.30072	1.56747	1.41031	1.12722
Pyrocatechuic acid			0.972653	GLDQAMYCGOIJDV-UHFFFAOYSA-N	C7H6O4	153.019	40.7531	0.956184	neg	[M-H]-	109.029;153.02;108.022;81.034;110.033	0.456177	0.486233	0.376088	0.425019	0.316396	1.4094	1.27976	1.46708	1.42357	1.12741
2-Methoxy-4-Vinylphenol			0.732437	YOMSJEATGXXYPX-UHFFFAOYSA-N	C9H10O2	149.061	363.815	2.87894	neg	[M-H]-	149.061;92.688;52.288;66.908;77.927	0.294343	0.24452	0.241729	0.238175	0.247296	0.730217	0.790571	0.949074	0.72601	0.664303
9-Hydroxyoctadeca-10,12-dienoic acid			0.621786	NPDSHTNEKLQQIJ-UHFFFAOYSA-N	C18H32O3	295.227	541.336	1.26643	neg	[M-H]-	295.227;277.218;237.185;92.682;59.014	2.11717	1.7564	1.71507	2.07647	1.95051	2.50358	2.27497	6.09639	2.49768	1.82028
Parthenolide			0.743802	KTEXNACQROZXEV-UHFFFAOYSA-N	C15H20O3	247.134	161.915	0.381077	neg	[M-H]-	247.134;121.029;229.123;217.124;108.022	0.181878	0.186456	0.182286	0.192608	0.167674	0.623887	0.68494	0.816808	0.634339	0.586683
Verapamil			0.730547	SGTNSNPWRIOYBX-UHFFFAOYSA-N	C27H38N2O4	489.25	194.602	0.0918109	neg	[M+CL]-	489.251;471.241;92.688;303.162;54.364	0.877444	0.88952	0.862247	0.880866	0.81883	0.459847	0.484939	0.512582	0.441882	0.42823
Aminoadipate			0.955962	OYIFNHCXNCRBQI-UHFFFAOYSA-N	C6H11NO4	144.066	50.5823	3.45329	pos	[M-H2O+H]+	144.081;117.07;143.072;155.061;98.06	0.409525	0.335415	0.406312	0.451343	0.462543	0.0106775	0.0105383	0.0123355	0.0117143	0.0115235
Phthalic acid Mono-2-ethylhexyl Ester			0.623569	DJDSLBVSSOQSLW-UHFFFAOYSA-N	C16H22O4	279.17	84.4892	40.4885	pos	[M+H]+	120.08;130.05;105.069;279.167;84.043	0.177706	0.152108	0.169339	0.185902	0.175654	0.554288	0.521553	0.624235	0.552679	0.525354
alpha,beta-Trehalose			0.725425	HDTRYLNUVZCQOY-UHFFFAOYSA-N	C12H22O11	341.109	26.8246	0.00605859	neg	[M-H]-	59.014;341.109;89.025;71.014;159.078	2.70404	2.75217	2.65409	2.74479	2.53726	2.21628	2.25847	2.40451	2.41416	2.0918
2-Hydroxybenzaldehyde			1	SMQUZDBALVYZAC-UHFFFAOYSA-N	C7H6O2	121.029	62.0976	3.92134	neg	[M-H]-	121.029;122.025;94.031;93.035;64.538	0.448071	0.410671	0.464294	0.451558	0.533673	0.752781	0.803919	0.893545	0.828513	0.775159
Adipate			0.834265	WNLRTRBMVRJNCN-UHFFFAOYSA-N	C6H10O4	145.051	44.2656	2.47383	neg	[M-H]-	101.061;145.05;83.05;127.051;84.045	0.484917	0.471666	0.443226	0.480811	0.468904	0.756636	0.768388	0.811983	0.728712	1.08614
Curvularin			0.638474	VDUIGYAPSXCJFC-UHFFFAOYSA-N	C16H20O5	291.124	367.461	0.38413	neg	[M-H]-	247.134;109.029;291.123;108.022;181.087	0.825164	0.729345	0.787635	0.703146	0.829142	0.432495	0.468815	0.379453	0.517194	0.394871
Pentadecanoic acid			1	WQEPLUUGTLDZJY-UHFFFAOYSA-N	C15H30O2	241.217	653.399	0.5361	neg	[M-H]-	241.219;241.793;134.894;53.615;206.824	0.446028	0.355757	0.388245	0.429239	0.38861	0.684217	0.709984	0.855487	0.737864	0.678314
Linoelaidic acid			0.958704	OYHQOLUKZRVURQ-AVQMFFATSA-N	C18H32O2	279.233	611.876	0.0157777	neg	[M-H]-	279.234;243.79;134.894;92.687;72.623	0.207249	0.196412	0.198982	0.238489	0.191364	0.439132	0.493602	0.554605	0.500052	0.424605
Brazilin			0.964988	UWHUTZOCTZJUKC-UHFFFAOYSA-N	C16H14O5	285.077	71.2583	0.346864	neg	[M-H]-	121.029;285.172;119.05;241.088;93.035	0.218197	0.222246	0.185343	0.214898	0.238554	0.424545	0.479275	0.501118	0.442127	0.769165
Hematoxylin			0.898641	WZUVPPKBWHMQCE-UHFFFAOYSA-N	C16H14O6	301.072	81.8535	1.00683	neg	[M-H]-	151.041;301.164;109.03;121.066;73.03	2.89322e-05	2.78366e-05	2.74304e-05	2.87548e-05	2.7065e-05	0.272435	0.264214	0.261571	0.304706	0.208237
Protocetraric acid			0.922755	VOXMONAUSQZPTP-UHFFFAOYSA-N	C18H14O9	373.059	25.8011	0.764534	neg	[M-H]-	89.025;373.135;59.014;71.014;101.025	0.0193586	0.0346072	0.0360732	0.0323541	0.0315619	0.276842	0.291401	0.297977	0.268755	0.252123
3-Phenyllactic acid			0.84605	VOXXWSYKYCBWHO-UHFFFAOYSA-N	C9H10O3	165.056	109.205	1.84329	neg	[M-H]-	147.045;72.993;165.056;119.05;148.048	0.0524755	0.0507573	0.0540026	0.0556626	0.0670073	0.247582	0.255669	0.280183	0.226099	0.230973
FA 18:3+1O			0.928576	RIGGEAZDTKMXSI-UHFFFAOYSA-N	C18H30O3	293.213	625.609	2.08114	neg	[M-H]-	293.179;96.96;59.014;57.035;71.014	0.579454	0.564653	0.615451	0.613431	0.914219	0.647505	1.09297	0.876214	0.726028	1.02962
Acetylcholine			0.674215	OIPILFWXSMYKGL-UHFFFAOYSA-N	C7H16NO2+	146.118	30.0744	3.25628	pos	[M+H]+	87.044;60.081;146.118;84.044;86.06	0.170766	0.172937	0.171845	0.179116	0.18689	0.315993	0.282822	0.329441	0.331165	0.300224
Heptadecanoic acid			0.812372	KEMQGTRYUADPNZ-UHFFFAOYSA-N	C17H34O2	269.249	741.281	2.60146	neg	[M-H]-	269.248;92.685;61.796;93.866;63.662	0.0838429	0.0716932	0.0787006	0.080687	0.0930201	0.204316	0.213852	0.225585	0.199978	0.190129
(S)-Bilobanone			0.804536	ORQIZUYAGXZVPI-UHFFFAOYSA-N	C15H20O2	233.154	202.47	2.06058	pos	[M+H]+	233.155;123.081;111.08;95.085;215.142	0.0526599	0.0492298	0.0511494	0.0539606	0.0523457	0.165958	0.157662	0.183461	0.172691	0.161992
Choline			0.977816	OEYIOHPDSNJKLS-UHFFFAOYSA-N	C5H14NO	104.107	28.9059	1.83843	pos	[M]+	104.107;60.081;58.065;59.073;87.045	4.71757	4.46548	5.39265	4.93192	5.69538	4.67089	4.64776	4.65736	4.68348	4.99995
Benzene-1,2,4-triol			0.956896	GGNQRNBDZQJCCN-UHFFFAOYSA-N	C6H6O3	125.024	527.703	2.39165	neg	[M-H]-	125.025;69.035;97.029;83.015;81.034	0.0502796	0.0560314	0.0563888	0.0677451	0.0591048	0.172479	0.163109	0.203108	0.172255	0.140701
4-(2,3-Dihydroxy-3-methylbutoxy)furo(3,2-g)chromen-7-one			0.790808	PEWFWDOPJISUOK-UHFFFAOYSA-N	C16H16O6	303.087	202.456	1.3058	neg	[M-H]-	303.086;109.029;201.056;92.686;259.097	0.106433	0.111416	0.00684204	0.0944614	0.122068	0.210714	0.2123	0.221287	0.219222	0.18304
3-Hydroxy-2-methyl-4-pyrone			0.863743	XPCTZQVDEJYUGT-UHFFFAOYSA-N	C6H6O3	127.039	38.6304	0.270654	pos	[M+H]+	127.039;112.015;84.019;81.034;92.666	0.113078	0.123224	0.122655	0.127244	0.11948	0.0124158	0.0111059	0.0141604	0.0144465	0.0141254
Agaric acid			0.695044	HZLCGUXUOFWCCN-UHFFFAOYSA-N	C22H40O7	415.27	520.564	0.785066	neg	[M-H]-	92.687;415.214;57.92;51.7;429.4	0.164723	0.186337	0.116139	0.124198	0.116662	0.29046	0.236068	0.293342	0.327341	0.194746
Oxoproline			0.976806	ODHCTXKNWHHXJC-UHFFFAOYSA-N	C5H7NO3	128.035	839.27	2.19185	neg	[M-H]-	128.036;85.029;52.153;85.733;136.584	0.0957912	0.0956513	0.0868889	0.0916226	0.101112	0.185479	0.215557	0.180003	0.342274	0.145641
Linolenic acid ethyl ester			0.987694	JYYFMIOPGOFNPK-UHFFFAOYSA-N	C20H34O2	307.263	716.457	0.428552	pos	[M+H]	81.07;67.054;95.085;109.101;307.261	0.0023855	0.00436357	0.00395561	0.00295768	0.00719192	0.0751805	0.116387	0.069666	0.105827	0.185758
1-Naphthol			0.76504	KJCVRFUGPWSIIH-UHFFFAOYSA-N	C10H8O	143.05	738.17	1.22783	neg	[M-H]-	143.05;92.686;113.927;64.646;71.014	0.00823727	0.0108002	0.0205576	0.0227193	0.0192504	0.122708	0.0959462	0.123744	0.116879	0.0910069
Pangamic acid			0.850359	RVSTWRHIGKXTLG-UHFFFAOYSA-N	C20H40N2O8	437.287	637.828	1.0811	pos	[M+H]+	437.286;69.07;81.07;419.333;107.085	0.01476	0.0121041	0.033472	0.0141361	0.0537671	0.116098	0.111386	0.127214	0.124428	0.0906403
3-Hydroxy-2-phenyl-2,3,3a,7a-tetrahydro-5H-furo[3,2-b]pyran-5-one			0.648681	ZKIRVBNLJKGIEM-UHFFFAOYSA-N	C13H12O4	274.105	27.8872	0.0300736	pos	[M+ACN+H]+	274.105;187.036;70.065;72.081;215.031	0.0908598	0.095622	0.09049	0.102152	0.0947972	0.0149322	0.0098263	0.015872	0.0186393	0.0153975
Zearalenone			0.975146	MBMQEIFVQACCCH-XVNBXDOJSA-N	C18H22O5	317.139	343.225	3.35654	neg	[M-H]-	317.138;56.907;92.686;52.958;302.113	0.0556205	0.058836	0.0561218	0.0631508	0.066709	0.129221	0.142648	0.147284	0.136193	0.139789
5,9,10-trihydroxy-2,2-dimethyl-12-(2-methylbut-3-en-2-yl)pyrano[3,2-b]xanthen-6-one			0.827636	XRVLGJCHUWXTDX-UHFFFAOYSA-N	C23H22O6	393.137	607.67	0.354456	neg	[M-H]-	116.928;393.139;99.926;115.92;92.682	0.061877	0.0566991	0.065995	0.0624066	0.0656395	0.151064	0.139969	0.164143	0.14361	0.120666
D-Glyceric acid			1	RBNPOMFGQQGHHO-UHFFFAOYSA-N	C3H6O4	105.019	839.151	2.43636	neg	[M-H]-	105.019;106.041;72.993;59.014;75.008	0.0701982	0.0663781	0.0555031	0.070212	0.0556172	0.179893	0.134604	0.175014	0.164381	0.0943583
Citrate			0.992418	KRKNYBCHXYNGOX-UHFFFAOYSA-N	C6H8O7	191.019	300.94	3.18117	neg	[M-H]-	111.009;85.029;87.008;191.019;57.035	0.0422975	0.0435941	0.0392117	0.0350211	0.0414054	0.113718	0.133931	0.162766	0.128409	0.0528094
Adonitol			0.808908	HEBKCHPVOIAQTA-UHFFFAOYSA-N	C5H12O5	191.032	28.764	1.81784	pos	[M+K]+	190.143;74.06;62.06;84.044;191.146	0.183671	0.162389	0.182648	0.178171	0.194257	0.117687	0.104209	0.107335	0.123748	0.12158
10c-Undecenoic acid			0.910001	FRPZMMHWLSIFAZ-UHFFFAOYSA-N	C11H20O2	183.139	296.322	1.3991	neg	[M-H]-	183.139;67.842;62.986;56.915;120.97	0.333115	0.28143	0.315761	0.356569	0.325007	0.361741	0.407945	0.460749	0.412881	0.355638
2-Aminooctadecane-1,3,4-Triol			0.766612	AERBNCYCJBRYDG-UHFFFAOYSA-N	C18H39NO3	318.3	411.336	0.487729	pos	[M+H]+	318.298;256.264;70.065;88.074;102.091	3.17701	5.05578	4.73092	3.20161	3.91961	3.61986	3.48928	3.51526	3.83887	4.32553
Riboflavin			0.646674	AUNGANRZJHBGPY-UHFFFAOYSA-N	C17H20N4O6	377.146	52.9605	0.880974	pos	[M+H]+	377.144;243.088;69.033;70.065;86.097	0.109286	0.119005	0.116817	0.107765	0.112927	0.170904	0.165093	0.185329	0.187652	0.165002
Linolenic acid			0.651698	DTOSIQBPPRVQHS-PDBXOOCHSA-N	C18H30O2	277.217	568.95	1.35569	neg	[M-H]-	277.218;92.688;57.772;61.212;59.014	0.298065	0.256788	0.274744	0.331168	0.313763	0.415465	0.389055	0.360001	0.394548	0.296494
6-Pentadecyl Salicylic acid			0.822218	ADFWQBGTDJIESE-UHFFFAOYSA-N	C22H36O3	349.274	786.023	0.242342	pos	[M+H]+	349.274;179.143;123.081;81.07;95.085	0.000315348	0.000740088	0.000356056	0.000435727	0.000962668	0.0370845	0.0751561	0.020049	0.0587514	0.11936
Glyceryl linolenate			0.985284	GGJRAQULURVTAJ-PDBXOOCHSA-N	C21H36O4	375.249	647.873	1.39965	pos	[M+Na]+	375.248;92.666;69.07;330.714;127.88	0.221009	0.234411	0.248849	0.283728	0.305752	0.197767	0.196377	0.184784	0.210247	0.222051
2-Hydroxy-4-methylbenzaldehyde			0.658799	JODRRPJMQDFCBJ-UHFFFAOYSA-N	C8H8O2	137.06	157.327	1.43184	pos	[M+H]+	93.07;81.07;91.054;137.06;109.065	0.022058	0.0247808	0.0245833	0.0240437	0.024849	0.0539362	0.0545983	0.0593341	0.0594324	0.0532391
Persin			0.819873	IBDVBNUJEGRVQN-NQLNTKRDSA-N	C23H40O4	381.299	715.291	0.227004	pos	[M+H]+	69.033;99.043;381.298;81.034;92.663	0.0780844	0.0716098	0.0704806	0.0811404	0.0723572	0.113307	0.098295	0.128663	0.111728	0.100036
Isopalmitic acid			0.992274	ZONJATNKKGGVSU-UHFFFAOYSA-N	C16H32O2	255.233	776.976	0.139598	neg	[M-H]-	255.232;92.682;50.51;54.276;71.491	0.491224	0.339055	0.380121	0.43839	0.455925	0.51293	0.486439	0.592975	0.544801	0.319487
Glutamylphenylalanine			0.635045	XHHOHZPNYFQJKL-UHFFFAOYSA-N	C14H18N2O5	295.128	44.1895	1.76043	pos	[M+H]+	120.08;166.086;84.044;295.128;130.05	0.0127299	0.00890679	0.0139924	0.0129499	0.0108679	0.0396846	0.0462641	0.0417572	0.0417081	0.0396425
Hexadecanedioic acid			0.786493	QQHJDPROMQRDLA-UHFFFAOYSA-N	C16H30O4	285.207	510.26	0.59507	neg	[M-H]-	285.209;267.198;223.206;92.682;87.961	0.0373388	0.0450417	0.0362441	0.0399365	0.0371403	0.0905417	0.0774311	0.0690478	0.0718517	0.0542702
12,13-Epome(9)			0.697202	CCPPLLJZDQAOHD-DHZHZOJOSA-N	C18H32O3	297.242	479.023	0.884475	pos	[M+H]+	279.234;81.07;67.054;55.054;97.102	0.176885	0.169543	0.167513	0.181081	0.17754	0.203316	0.195499	0.230132	0.205397	0.195423
Cytosine			0.92475	OPTASPLRGRRNAP-UHFFFAOYSA-N	C4H5N3O	112.05	29.8688	3.61679	pos	[M+H]+	112.05;70.065;95.025;69.045;94.039	0.104582	0.092506	0.108744	0.107734	0.108506	0.13132	0.122783	0.140484	0.135788	0.126505
Hemigossypol			0.779426	WWHRTLINNBKCGL-UHFFFAOYSA-N	C15H16O4	261.112	182.115	0.57927	pos	[M+H]+	261.11;243.102;189.053;201.055;215.106	0.0212965	0.0206927	0.0169583	0.0199985	0.019157	0.0471686	0.0395378	0.0464784	0.0446602	0.0390027
Myricanone			0.779284	ZTSNTUQTNQSIDC-UHFFFAOYSA-N	C21H24O5	357.169	236.321	0.330195	pos	[M+H]+	341.172;71.049;255.101;227.106;313.179	0.100635	0.110455	0.103045	0.101465	0.106389	0.134051	0.112522	0.146518	0.141196	0.125748
2',7-Dihydroxy-4'-methoxy-8-prenylflavan			1	LCGZWKGCXCRMAL-UHFFFAOYSA-N	C21H24O4	341.174	512.914	2.09734	pos	[M+H]+	189.053;343.188;123.044;325.178;81.07	0.0233063	0.0267249	0.0238777	0.0240814	0.0259477	0.0470444	0.0458362	0.0525121	0.0504265	0.0426802
Pimelic acid			0.830942	WLJVNTCWHIRURA-UHFFFAOYSA-N	C7H12O4	159.066	102.709	0.580016	neg	[M-H]-	115.076;159.067;97.066;59.014;159.894	0.0427679	0.0370251	0.0518522	0.0376977	0.0397643	0.055288	0.0809715	0.0656841	0.0653029	0.0643019
(+)-Isomyristic acid			0.923099	YYVJAABUJYRQJO-UHFFFAOYSA-N	C14H28O2	227.201	604.096	2.15697	neg	[M-H]-	227.202;92.688;51.179;79.849;83.696	0.0924528	0.079789	0.0847938	0.00563563	0.0666524	0.0875209	0.103011	0.105382	0.0904635	0.111766
2-Hydroxyhexadecanoic acid			0.980915	JGHSBPIZNUXPLA-UHFFFAOYSA-N	C16H32O3	271.228	573.068	0.398198	neg	[M-H]-	271.228;225.221;86.662;92.427;272.231	0.0593676	0.0567368	0.0582754	0.0707935	0.0654596	0.076308	0.0862082	0.133893	0.0795905	0.0781141
4-Trimethylammoniobutanoic acid			0.857196	JHPNVNIEXXLNTR-UHFFFAOYSA-O	C7H16NO2+	146.118	170.737	3.36906	pos	[M+H]+	86.097;146.118;55.934;60.08;147.081	0.00813251	0.00795386	0.00749733	0.00873765	0.00872739	0.0281887	0.0281818	0.036985	0.0207911	0.0306957
Dihydroferulic acid			1	BOLQJTPHPSDZHR-UHFFFAOYSA-N	C10H12O4	195.066	153.455	0.675881	neg	[M-H]-	160.843;195.812;59.014;158.846;50.907	0.0236985	0.020082	0.0214492	0.0304709	0.0212232	0.036253	0.0433069	0.050504	0.0438825	0.0455218
Uridine-5-Monophosphate			0.741942	DJJCXFVJDGTHFX-UHFFFAOYSA-N	C9H13N2O9P	323.028	31.7002	0.570906	neg	[M-H]-	78.96;96.969;323.03;133.014;71.014	1.13881	0.984968	0.987229	0.988968	1.0423	0.956223	1.10133	1.18643	1.18382	0.980868
Zingerone			0.707273	OJYLAHXKWMRDGS-UHFFFAOYSA-N	C11H14O3	193.087	342.685	1.73318	neg	[M-H]-	193.086;158.846;193.816;53.563;50.887	0.175747	0.163244	0.150564	0.153554	0.20834	0.177267	0.193995	0.183178	0.221662	0.215175
(2E,6E)-1-Hydroxy-2,6,10-farnesatrien-9-one			0.721676	VCXVMWVWGVWZPY-CCLLZULESA-N	C15H24O2	237.185	119.613	0.177218	pos	[M+H]+	81.069;237.184;219.175;93.07;69.07	0.0223624	0.0239981	0.0222421	0.023986	0.0213024	0.00376886	0.00438909	0.00480009	0.00549881	0.00533865
8-Desoxygartanin			0.993732	GVQOVMKBYJKZSY-UHFFFAOYSA-N	C23H24O5	381.167	512.822	1.13956	pos	[M+H]+	381.163;92.664;86.059;54.027;62.802	0.0177268	0.0192762	0.0202493	0.0203663	0.0216893	0.00223361	0.00279434	0.00275712	0.00249366	0.00207413
Phenylacetic acid			1	WLJVXDMOQOGPHL-UHFFFAOYSA-N	C8H8O2	135.045	53.5696	1.01704	neg	[M-H]-	134.894;136.04;94.03;99.926;92.025	0.0936902	0.0947564	0.0998625	0.0832765	0.0789817	0.0925367	0.126553	0.12475	0.1344	0.0918474
Tricyclo[12.3.1.1~2,6~]nonadeca-1(18),2,4,6(19),14,16-hexaene-3,9,15-triol, 16,17-dimethoxy-			1	SBGBAZQAEOWGFT-UHFFFAOYSA-N	C21H26O5	341.174	667.319	0.958591	pos	[M-H2O+H]+	341.172;205.123;135.117;81.07;295.171	0.00660899	0.00727061	0.00677803	0.00716436	0.00788798	0.0270586	0.021858	0.0250315	0.022923	0.021077
Dipropyl phthalate			0.855968	MQHNKCZKNAJROC-UHFFFAOYSA-N	C14H18O4	249.113	360.203	0.712158	neg	[M-H]-	221.117;59.014;249.113;177.129;149.097	0.444377	0.303534	0.347929	0.372998	0.458108	0.289967	0.378416	0.324262	0.401781	0.302864
4-Hydroxycyclohexanecarboxylic acid			0.927169	HCFRWBBJISAZNK-UHFFFAOYSA-N	C7H12O3	143.071	170.301	2.44824	neg	[M-H]-	143.072;92.687;144.046;54.577;60.539	0.0715188	0.0575154	0.0669769	0.0568513	0.089016	0.0857028	0.107955	0.0838753	0.0827066	0.0839925
2,6-Dimethyl-1,4-Benzenediol			0.663752	SGWZVZZVXOJRAQ-UHFFFAOYSA-N	C8H10O2	139.075	349.14	0.355734	pos	[M+H]+	69.033;93.07;139.112;71.049;79.054	0.00870466	0.0115885	0.00645675	0.00749991	0.00611619	0.0216308	0.0210608	0.026141	0.022969	0.0232123
Squamolone			1	XYVMBSCIEDOIJQ-UHFFFAOYSA-N	C5H8N2O2	129.066	30.3637	2.17644	pos	[M+H]+	84.044;130.05;55.935;83.061;128.951	0.0205237	0.018623	0.0180248	0.0160782	0.0106427	0.027963	0.0315366	0.035574	0.0370429	0.0292175
Furfuryl acetate			0.736013	CKOYRRWBOKMNRG-UHFFFAOYSA-N	C7H8O3	141.055	53.5695	1.818	pos	[M+H]+	141.055;126.031;81.07;95.085;67.054	0.0179492	0.0193606	0.0194975	0.0232826	0.0186351	0.0062331	0.00517583	0.00509248	0.00532027	0.00563437
2,4-Dihydroxybenzoic acid			0.666409	UIAFKZKHHVMJGS-UHFFFAOYSA-N	C7H6O4	155.034	58.0885	0.269734	pos	[M+H]+	109.028;155.033;127.038;81.034;137.035	0.010796	0.010275	0.0109236	0.01169	0.0112326	0.025726	0.0234625	0.0264081	0.02586	0.0230752
Threonine			0.820433	AYFVYJQAPQTCCC-UHFFFAOYSA-N	C4H9NO3	118.051	28.0605	0.00709702	neg	[M-H]-	74.024;72.009;118.051;55.001;66.033	1.19534	1.12943	1.0865	1.00589	1.06013	0.042773	0.033302	2.08183	1.9814	1.94951
1-Linoleoyl Glycerol			0.861405	WECGLUPZRHILCT-UHFFFAOYSA-N	C21H38O4	355.284	707.545	1.27451	pos	[M+H]+	81.07;263.235;69.07;67.054;245.226	0.0075059	0.00778095	0.00696704	0.00697472	0.00599546	0.0203408	0.0232157	0.018378	0.016569	0.0297438
2-Ethylhexyl-4-hydroxybenzoate			0.623772	UUGLJVMIFJNVFH-UHFFFAOYSA-N	C13H18O2	251.164	135.108	0.501462	pos	[M+H]+	109.065;121.065;95.085;251.163;139.076	0.0449602	0.0468403	0.0474307	0.0492498	0.0449643	0.0283626	0.0323297	0.035898	0.0346954	0.0321787
2,6-Ditert-butyl-4-methylphenol			0.669017	NLZUEZXRPGMBCV-UHFFFAOYSA-N	C15H24O	243.17	185.416	0.902402	pos	[M+Na]+	70.065;86.097;243.17;92.666;146.118	0.00427956	0.00397102	0.00295417	0.00387739	0.00427837	0.0177147	0.0182941	0.0232969	0.00903585	0.0139669
Valproic acid sodium salt			1	NIJJYAXOARWZEE-UHFFFAOYSA-N	C8H16O2	143.108	156.097	2.49722	neg	[M-H]-	143.108;144.046;92.682;80.096;75.428	0.0186555	0.0223541	0.0196786	0.0272881	0.0215978	0.0290266	0.0312387	0.0356398	0.0361282	0.0332419
5,8,11,14-Eicosatetraenoic acid			0.625627	YZXBAPSDXZZRGB-CGRWFSSPSA-N	C20H32O2	305.248	643.22	1.78424	pos	[M+H]+	305.248;81.07;93.071;67.054;79.054	0.00113834	0.00148586	0.000888199	0.00147864	0.00165533	0.00895417	0.0124656	0.00906387	0.011569	0.017025
3,4-Dihydrocadalene			0.804277	CUUMXRBKJIDIAY-UHFFFAOYSA-N	C15H20	201.164	115.069	0.835152	pos	[M+H]+	201.164;145.102;159.116;107.085;86.097	0.0058897	0.00664789	0.00495772	0.00770482	0.00522642	0.0158186	0.0145023	0.016657	0.0154587	0.0182323
Tulipinolide			0.765595	UPNVKIZABMRHNR-ZUYWJZQFSA-N	C17H22O4	291.159	226.494	0.817728	pos	[M+H]+	291.158;93.071;121.065;123.081;231.138	0.00560679	0.00492301	0.00559076	0.00545297	0.00548338	0.0135651	0.0136702	0.0146432	0.0159288	0.0142602
Ginkgolic acid C17-1			0.752552	MBYNDKVOZOAOIS-FPLPWBNLSA-N	C24H38O3	397.274	451.736	0.323571	pos	[M+Na]+	397.275;81.07;287.202;57.07;69.07	0.000415127	0.000766041	0.00116766	0.000681838	0.00051911	0.00902276	0.00826395	0.00951826	0.00901216	0.00804848
alpha-Artemisic acid			0.679054	HNICUWMFWZBIFP-KDFHGORWSA-N	C18H32O3	297.242	343.938	0.918997	pos	[M+H]+	85.101;279.229;67.054;81.069;113.096	0.0164809	0.0176945	0.017606	0.0190842	0.0211869	0.023319	0.0270925	0.0276115	0.0285699	0.0258083
3-Heptenal			0.719471	ORAQCSKNITWHDW-SNAWJCMRSA-N	C7H12O	113.096	341.085	1.37317	pos	[M+H]+	95.085;67.054;69.069;113.035;71.929	0.00176941	0.00192082	0.0022664	0.00181752	0.00210636	0.00956683	0.00845818	0.00986036	0.00918983	0.00952548
Thymyl acetate			0.792351	WFMIUXMJJBBOGJ-UHFFFAOYSA-N	C12H16O2	193.122	540.252	1.2763	pos	[M+H]+	193.122;123.044;92.666;81.034;67.054	0.0124058	0.0139019	0.000675336	0.0130151	0.0136953	0.0200313	0.0183421	0.0226872	0.0211938	0.0181927
Diphenolic acid			0.629692	SAIULYGEZGWEDU-UHFFFAOYSA-N	C21H30O6	287.127	527.458	2.22493	pos	[M+H]+	241.121;287.128;269.116;123.044;131.085	0.00510676	0.00580434	0.00491113	0.00512913	0.00521012	0.0132946	0.0111526	0.0137105	0.0120862	0.0111417
Ugaxanthone			0.678613	ZZUFNBISWJNCEE-UHFFFAOYSA-N	C18H16O6	329.099	182.19	0.790271	pos	[M+H]+	329.1;69.034;71.049;129.018;81.07	0.0061121	0.00615039	0.00658811	0.00692771	0.00612276	0.0127384	0.0128021	0.0125561	0.0147208	0.012888
3,9-Dimethoxy-6a,11a-dihydro-6H-[1]benzofuro[3,2-c]chromene			0.684047	VPGIGLKLCFOWDN-UHFFFAOYSA-N	C17H16O4	285.112	335.154	0.267844	pos	[M+H]+	285.113;123.044;239.107;267.102;147.044	0.0023887	0.00293953	0.00225717	0.00303945	0.00333061	0.00969839	0.010524	0.00782039	0.0123933	0.00822929
Methyl 2-furoate			0.624833	HDJLSECJEQSPKW-UHFFFAOYSA-N	C6H6O3	127.039	49.0353	0.189929	pos	[M+H]+	127.039;81.07;55.054;85.064;109.028	0.0264564	0.0297629	0.0288483	0.0288057	0.029133	0.0221196	0.0204545	0.0218517	0.0238389	0.0196243
3H-2-Benzopyran-3-one, 1-(3-furanyl)-1,4,6,7,8,8a-hexahydro-4,6-dihydroxy-5,8a-dimethyl-			0.789239	XWGNIHFUPLLNBR-UHFFFAOYSA-N	C15H18O5	261.112	527.458	0.477496	pos	[M-H2O+H]+	215.106;261.109;189.054;243.102;92.666	0.00551021	0.00596019	0.00514128	0.00662963	0.00648684	0.0122489	0.0111175	0.0137758	0.0134198	0.0111137
Mesifurane			0.813266	SIMKGHMLPVDSJE-UHFFFAOYSA-N	C7H10O3	143.07	755.509	2.319	pos	[M+H]+	83.048;97.064;55.054;143.071;79.054	0.020567	0.0171282	0.0161972	0.0228683	0.0179937	0.0128904	0.0097823	0.0152742	0.0120421	0.00890393
Phenylacetaldehyde			0.983963	DTUQWGWMVIHBKE-UHFFFAOYSA-N	C8H8O	121.065	30.8459	2.35413	pos	[M+H]+	121.065;93.071;103.054;91.054;95.049	0.0339924	0.0312976	0.035311	0.0392592	0.0373139	0.0132526	0.0522978	0.0179397	0.0146719	0.0143267
Isoamericanin A			0.674118	SDDXIQONGFZHJH-UPHRSURJSA-N	C18H16O6	329.099	147.267	0.924908	pos	[M+H]+	329.1;70.065;86.097;129.018;53.727	0.0044062	0.00454121	0.00503125	0.00444663	0.00432017	0.0104483	0.0102101	0.00956826	0.0114306	0.0104422
Dihydroconiferyl alcohol			0.743606	MWOMNLDJNQWJMK-UHFFFAOYSA-N	C10H14O3	183.102	650.861	2.32917	pos	[M+H]+	121.065;93.071;89.058;95.049;53.039	0.0950495	0.106023	0.114158	0.0874131	0.10369	0.080659	0.0877683	0.0831746	0.0930433	0.105393
(10)-Gingerol			0.693579	AIULWNKTYPZYAN-UHFFFAOYSA-N	C21H34O4	351.252	565.457	1.36715	pos	[M+H]+	351.252;277.218;81.07;67.054;151.111	0.00576192	0.00624304	0.000644152	0.00652298	0.000515458	0.0101167	0.0102001	0.0107966	0.0108743	0.0115235
[10]-Paradol			0.878777	XNBUKRQGYHYOOP-UHFFFAOYSA-N	C21H34O3	335.257	693.508	1.48938	pos	[M+H]+	335.255;123.081;179.143;81.07;279.193	0.0234662	0.0230094	0.0157477	0.023169	0.0249163	0.0155731	0.0167669	0.017875	0.0119558	0.0130265
(3xi,6xi)-Cyclo(alanylvalyl)			0.662466	ORLDMMKUTCCBSM-UHFFFAOYSA-N	C8H14N2O2	171.113	56.4853	0.158906	pos	[M+H]+	72.081;86.097;143.118;55.054;69.07	0.00582354	0.00452499	0.00571588	0.00651382	0.00616177	0.00192669	0.0225788	0.0289751	0.00181145	0.023249
Benzylacetate			0.605642	QUKGYYKBILRGFE-UHFFFAOYSA-N	C9H10O2	149.061	132.827	2.7448	neg	[M-H]-	59.014;149.061;71.014;89.026;121.029	0.0625597	0.0674803	0.0603913	0.0651105	0.0586657	0.0531261	0.0546667	0.0591248	0.0580426	0.0552404
4-Prenyldihydropinosylvin			0.81006	WRBJIPNZGJUCOJ-UHFFFAOYSA-N	C19H22O2	283.169	761.356	0.48252	pos	[M+H]+	283.169;187.075;227.106;69.07;92.664	0.0208133	0.0178892	0.0194709	0.0216959	0.017327	0.0136018	0.0128265	0.0136196	0.0145752	0.0144114
Rishitin			0.63835	XSCYYIVXGBKTOC-UHFFFAOYSA-N	C14H22O2	223.169	366.995	0.214258	pos	[M+H]+	95.085;81.07;223.112;55.054;111.044	0.00871622	0.00925409	0.00951442	0.00926698	0.0105441	0.00463459	0.00396084	0.00448149	0.00447183	0.00398632
Cyclo(Leucylprolyl)			0.811215	SZJNCZMRZAUNQT-UHFFFAOYSA-N	C11H18N2O2	211.144	99.9668	1.26254	pos	[M+H]+	211.143;70.065;86.097;98.058;183.149	0.00310736	0.00262921	0.00310439	0.00335013	0.0030798	0.00820105	0.00694092	0.010137	0.00916172	0.00717928
Panaquinquecol 1			0.878358	QSLYECSTHSYXDL-UHFFFAOYSA-N	C18H28O3	293.211	368.883	1.17617	pos	[M+H]+	293.214;275.201;95.086;93.07;55.054	0.0236502	0.0318284	0.0237874	0.0228957	0.0251859	0.0181493	0.0171463	0.0230326	0.0201061	0.0168399
Thiamine			0.601761	JZRWCGZRTZMZEH-UHFFFAOYSA-N	C12H17N4OS+	265.112	25.1554	0.433517	pos	[M+H]+	122.071;86.06;144.048;229.119;81.045	0.0100854	0.00980688	0.0113308	0.0114037	0.0131216	0.00170556	0.00984509	0.00581252	0.00441606	0.00270087
2-[[(2R,3S)-2-(3,4-dihydroxyphenyl)-3,5-dihydroxy-3,4-dihydro-2H-chromen-7-yl]oxy]oxane-3,4,5-triol			0.643559	AVFIYMSJDDGDBQ-UHFFFAOYSA-N	C15H20O3	249.149	244.291	1.61215	pos	[M+H]+	121.101;113.023;137.132;81.07;231.139	0.00982626	0.0121376	0.0141259	0.0141652	0.0132007	0.0158311	0.017998	0.0151592	0.017398	0.0360211
4-Aminobenzoic acid			1	ALYNCZNDIQEVRV-UHFFFAOYSA-N	C7H7NO2	136.04	55.8907	2.06704	neg	[M-H]-	93.035;137.025;136.04;94.03;74.991	0.0936015	0.105702	0.107142	0.104596	0.198371	0.0964917	0.116455	0.100241	0.110875	0.0939819
2H-3-Benzoxacyclododecin-2,10(1H)-dione, 4,5,6,7,8,9-hexahydro-11,13-dihydroxy-4-methyl-			0.723271	VDUIGYAPSXCJFC-UHFFFAOYSA-N	C16H20O5	293.138	214.48	0.383297	pos	[M+H]+	165.091;137.024;123.08;95.085;275.128	0.0110173	0.0120379	0.0122732	0.0118168	0.0130126	0.0165008	0.0158567	0.0163295	0.0167093	0.0155715
7-Hydroxy-2-methyl-4-oxo-4H-1-benzopyran-5-carboxylic acid			0.924355	ZCNVIPLKMDPDHM-UHFFFAOYSA-N	C11H8O5	221.044	97.3402	1.62576	pos	[M+H]+	221.043;203.033;175.04;93.07;81.07	0.00457472	0.00430544	0.00456326	0.00475415	0.00504341	0.00889496	0.0083027	0.00918357	0.00900009	0.00822368
Pantothenic acid			0.94881	GHOKWGTUZJEAQD-UHFFFAOYSA-N	C9H17NO5	220.118	37.4953	1.36267	pos	[M+H]+	90.055;220.117;202.106;184.097;72.044	0.0794658	0.142333	0.065087	0.0609748	0.0595738	0.0725136	0.0656004	0.0653173	0.0762729	0.0662452
4-[1-(1,3-Benzodioxol-5-yl)propan-2-yl]-4,5-dimethoxy-2-prop-2-enylcyclohexa-2,5-dien-1-one			0.650654	SMOHLDSEWHACKE-UHFFFAOYSA-N	C21H24O5	357.169	422.262	2.84459	pos	[M+H]+	109.101;121.101;339.161;137.095;67.054	0.00514791	0.0051558	0.00478332	0.00469575	0.0096027	0.010141	0.0103577	0.0117123	0.0105864	0.00903297
(R)-Heraclenol			0.658139	FOINLJRVEBYARJ-UHFFFAOYSA-N	C16H16O6	305.102	231.478	0.284067	pos	[M+H]+	287.202;69.07;97.064;93.071;163.038	0.00474225	0.00528331	0.00546136	0.00526018	0.00576682	0.00886511	0.00838942	0.0094002	0.00916699	0.00855769
Dihydroactinidiolide			0.733541	IMKHDCBNRDRUEB-UHFFFAOYSA-N	C11H16O2	181.122	479.571	1.66675	pos	[M+H]+	181.122;125.06;93.07;71.085;163.112	0.00944398	0.00947549	0.00964271	0.0103586	0.00876504	0.0119216	0.0108708	0.0188074	0.0118857	0.018537
2,4,6-Trimethylphenol			0.797237	BPRYUXCVCCNUFE-UHFFFAOYSA-N	C9H12O	137.096	107.268	1.58595	pos	[M+H]+	137.095;81.07;67.054;95.085;93.071	0.00768408	0.00973352	0.00958359	0.0106927	0.00925142	0.0058407	0.006035	0.00624401	0.00597792	0.00633018
(-)-7,7-Dimethyl-2-methylenebicyclo[2.2.1]heptane			0.833219	XCPQUQHBVVXMRQ-UHFFFAOYSA-N	C10H16	137.133	527.108	3.90998	pos	[M+H]+	81.069;95.087;137.047;109.064;91.055	0.00289218	0.00302585	0.003783	0.00346794	0.00521874	0.00664307	0.00559742	0.00988841	0.0055852	0.00788207
6-Gingerol			0.677975	NLDDIKRKFXEWBK-UHFFFAOYSA-N	C17H26O4	275.906	24.1208	1.24588	neg		160.976;159.98;132.98;131.984;130.983	2.89322e-05	0.0379904	0.0393288	0.031987	0.039596	0.0329846	0.0408658	0.0367735	0.0487869	0.0286049
Estragole			0.93021	ZFMSMUAANRJZFM-UHFFFAOYSA-N	C10H12O	149.096	300.413	0.620219	pos	[M+H]+	149.023;121.064;93.07;107.086;150.113	0.00106568	0.000797027	0.000682674	0.000801278	0.000987338	0.00336212	0.00382054	0.0044685	0.00249392	0.00456737
2-Cyclohexen-1-one, 4-hydroxy-4-(3-hydroxybutyl)-3,5,5-trimethyl-			0.736381	CWOFGGNDZOPNFG-UHFFFAOYSA-N	C13H22O3	209.154	767.549	1.86006	pos	[M-H2O+H]+	81.07;95.085;67.054;209.152;107.085	0.0205313	0.00915912	0.0088218	0.00464266	0.0157061	0.0074479	0.0331629	0.0229953	0.0168601	0.00974873
Angolensin			0.604224	CCOJFDRSZSSKOG-UHFFFAOYSA-N	C16H16O4	273.112	207.457	0.512711	pos	[M+H]+	137.024;273.114;227.105;81.07;121.065	0.0294235	0.0333112	0.0289234	0.0293815	0.032067	0.0335213	0.0326675	0.0373753	0.0357822	0.0324787
(2Z,6E,10E)-12-hydroxy-6,10-dimethyl-2-(4-methylpent-3-enyl)dodeca-2,6,10-trienoic acid			0.790977	USXGDFAHMRCBBX-AGZUIYMTSA-N	C20H32O3	303.232	214.598	0.847582	pos	[M-H2O+H]+	303.229;285.218;81.07;57.07;123.117	0.00236742	0.00220732	0.0027781	0.0036322	0.00287917	0.00554144	0.00519397	0.0060191	0.00524577	0.00535272
Farnesyl acetate			0.636102	ZGIGZINMAOQWLX-NCZFFCEISA-N	C17H28O2	265.216	520.897	0.922435	pos	[M+H]+	67.054;81.069;95.086;109.101;265.214	0.00913437	0.00495582	0.00488798	0.00579159	0.0063289	0.00362956	0.00265384	0.00420748	0.00300215	0.00143422
Alnustone			0.758596	OWMJDOUOHDOUFG-GUZOQHLSSA-N	C19H18O	263.143	363.743	1.06672	pos	[M+H]+	263.143;248.118;92.666;233.094;235.112	0.00292881	0.00283477	0.00410192	0.00334851	0.0038236	0.00570755	0.00492936	0.00740762	0.00576664	0.00614415
2-(4-Methoxyphenethyl)chromone			0.888248	ZQBJPQZBIGVILA-UHFFFAOYSA-N	C18H16O3	281.117	373.06	0.208063	pos	[M+H]+	281.115;81.07;253.123;92.663;119.085	0.00201465	0.00263348	0.00219009	0.00204598	0.00236828	0.00525322	0.0043686	0.00510955	0.00435946	0.00409394
Brefeldin A			0.898255	KQNZDYYTLMIZCT-UHFFFAOYSA-N	C16H24O4	281.175	389.692	0.433583	pos	[M+H]+	281.173;263.163;235.17;57.07;92.666	0.0139945	0.0137682	0.014247	0.015391	0.0150688	0.0111887	0.0105618	0.0137924	0.0118145	0.0117877
Linderalactone			0.63719	LWCKQMHMTSRRAA-UHFFFAOYSA-N	C15H16O3	245.117	157.244	0.528734	pos	[M+H]+	86.097;245.117;227.106;187.075;203.107	0.00872938	0.0062357	0.0087917	0.00632714	0.00581105	0.0098694	0.00865461	0.0112318	0.0107994	0.00925397
4-Methoxybenzyl alcohol			0.813896	MSHFRERJPWKJFX-UHFFFAOYSA-N	C8H10O2	139.075	629.698	3.12439	pos	[M+H]+	121.065;93.071;91.054;95.049;116.972	0.00953801	0.00890967	0.0103473	0.00925931	0.0101242	0.00702905	0.00723922	0.00753724	0.00765818	0.00734577
2,6-Dimethoxyphenol			0.64612	KLIDCXVFHGNTTM-UHFFFAOYSA-N	C8H10O3	155.07	120.418	1.46121	pos	[M+H]+	155.07;67.054;55.054;137.078;83.048	0.00529715	0.00441349	0.00328487	0.00407284	0.0016546	0.00888232	0.0097488	0.0018431	0.00553777	0.0099666
2,3-Dihydroxypropyl hexadecanoate			0.905419	QHZLMUACJMDIAE-UHFFFAOYSA-N	C19H38O4	313.273	601.674	0.0793314	pos	[M-H2O+H]+	313.274;57.07;71.085;85.101;92.661	0.0213915	0.0179959	0.0171385	0.0178316	0.0157823	0.0153215	0.0139174	0.0170349	0.0164263	0.0130725
beta-Thujaplicin			0.627803	FUWUEFKEXZQKKA-UHFFFAOYSA-N	C10H12O2	165.091	619.111	0.716614	pos	[M+H]+	93.07;121.064;91.054;53.039;95.049	0.00869744	0.0129498	0.033601	0.0102814	0.010491	0.00922519	0.00875891	0.00957456	0.00998587	0.012123
4-Nitrophenol			1	BTJIUGUIPKRLHP-UHFFFAOYSA-N	C6H5NO3	140.034	61.1425	2.28435	pos	[M+H]+	140.034;156.028;116.966;128.034;112.039	0.00161186	0.00204162	0.00136452	0.00221052	0.00185118	0.0039546	0.00332979	0.00408669	0.00457501	0.00353721
6,7-Dimethoxy-2,2-dimethyl-2h-1-benzopyran			0.667756	PTIDGSWTMLSGAH-UHFFFAOYSA-N	C13H16O3	243.102	146.18	1.55407	pos	[M+Na]+	243.085;172.086;216.076;137.024;201.056	0.00231022	0.00265308	0.00194554	0.00189626	0.00202447	0.00362098	0.00408522	0.00418914	0.00540491	0.00395094
Linalyl anthranilate			0.641047	WHIJSULEEDNKPD-UHFFFAOYSA-N	C17H23NO2	274.18	305.036	0.359077	pos	[M+H]+	105.07;274.178;122.096;55.054;92.666	0.00192207	0.00179717	0.00183975	0.00185081	0.00226321	1.27894e-06	0.000108457	0.000151068	1.50739e-06	0.000297365
6,9,12,15-Octadecatetraenoic acid			0.788444	JIWBIWFOSCKQMA-UHFFFAOYSA-N	C18H28O2	277.216	511.921	1.14894	pos	[M+H]+	277.214;93.07;81.07;67.054;79.053	0.0218542	0.0247238	0.0174478	0.0242431	0.0248475	0.0420312	0.023928	0.0267916	0.0191079	0.0264613
Caprylic acid			1	WWZKQHOCKIZLMA-UHFFFAOYSA-N	C8H16O2	143.108	188.427	1.4247	neg	[M-H]-	99.081;144.046;143.024;87.975;71.014	0.0071108	0.00768074	0.00732559	0.00532316	0.0079648	0.00821293	0.0120263	0.0115561	0.00684867	0.00889852
beta-Dimorphecolic acid			0.931851	NPDSHTNEKLQQIJ-SIGMCMEVSA-N	C18H32O3	297.242	507.96	0.502043	pos	[M+H]+	81.07;279.234;69.07;67.054;57.07	0.00667442	0.00686162	0.00288387	0.007438	0.00559023	0.00789956	0.00736818	0.010017	0.00838358	0.00755867
[12]-Gingerol			0.806075	HQXJXOYLPWCMGL-UHFFFAOYSA-N	C23H38O4	396.311	538.823	0.763872	pos	[M+NH4]+	396.31;96.044;69.07;57.07;55.054	0.0333167	0.0325563	0.0336117	0.0341116	0.0361891	0.0318665	0.03127	0.0350961	0.0288418	0.0298586
Curzerene			0.63294	HICAMHOOTMOHPA-UHFFFAOYSA-N	C15H20O	217.159	346.553	3.57302	pos	[M+H]+	217.158;189.091;119.085;93.07;107.086	0.000689163	0.000326192	0.000384995	0.000460135	0.000356454	0.00256365	0.00152975	0.00226225	0.00218254	0.00181986
3-(4-Hydroxyphenyl)-1-propanol			0.762275	NJCVPQRHRKYSAZ-UHFFFAOYSA-N	C9H12O2	153.091	594.707	0.0382288	pos	[M+H]+	93.07;107.086;135.081;79.054;91.055	0.0060689	0.00568926	0.00560639	0.00603853	0.00640561	0.00429047	0.0043916	0.00495364	0.00444268	0.00394663
Linalyl benzoate			0.638006	BTJXBZZBBNNTOV-UHFFFAOYSA-N	C17H22O2	259.169	174.799	0.485321	pos	[M+H]+	259.168;201.129;241.159;161.096;217.158	0.00392444	0.0041363	0.00428933	0.00470274	0.00404691	0.00242415	0.00245128	0.00321498	0.00274424	0.00288824
Garcinone C			0.689288	HLOCLVMUASBDDP-UHFFFAOYSA-N	C23H26O7	415.173	236.131	0.856398	pos	[M+H]+	415.17;397.164;92.664;55.274;75.227	0.0143242	0.0145724	0.0154591	0.0133565	0.0175788	0.017426	0.0172141	0.0163296	0.0177709	0.0163154
1-Phenylethylamine			0.990542	RQEUFEKYXDPUSK-UHFFFAOYSA-N	C8H11N	122.096	149.899	2.58324	pos	[M+H]+	105.069;79.054;76.021;81.07;123.056	0.00203257	0.00274254	0.00270045	0.0021795	0.00280088	0.000730554	0.000981915	0.00113493	0.00119715	0.00114332
2-Nonynoic acid			0.721925	ZAWLBSATNLQTON-UHFFFAOYSA-N	C9H14O2	155.106	384.553	2.77656	pos	[M+H]+	67.054;155.085;55.054;109.101;81.07	0.00394304	0.00375831	0.0049784	0.00390859	0.00551154	0.00689199	0.00373136	0.0075502	0.00751017	0.00646606
Allixin			0.691114	OHRPDNHRQKOLGN-UHFFFAOYSA-N	C12H18O4	227.128	141.707	2.0216	pos	[M+H]+	86.095;227.125;55.054;125.096;97.101	0.00481274	0.00599149	0.00516819	0.00522679	0.00506135	0.00532395	0.00651056	0.00645204	0.0126722	0.00701287
Theaspirone A			0.897138	AXQMCYYCOKLZPP-UHFFFAOYSA-N	C13H20O2	209.154	399.24	2.1102	pos	[M+H]+	209.152;194.131;57.07;50.165;81.07	0.00437468	0.00534507	0.00461436	0.00499203	0.00512499	0.00709821	0.00526486	0.0083414	0.00743835	0.00512708
p-Mentha-1,3,8-triene			0.983968	XNMPFDIYAMOYRM-UHFFFAOYSA-N	C10H14	135.117	67.8747	2.00687	pos	[M+H]+	107.085;93.071;135.116;136.075;79.054	0.0280442	0.0219796	0.0292407	0.0298131	0.0339494	0.0246632	0.0267855	0.024072	0.0233538	0.0293116
Allopurinol			1	OFCNXPDARWKPPY-UHFFFAOYSA-N	C5H4N4O	137.06	60.4082	101.038	pos	[M+H]+	137.045;138.055;81.07;67.054;94.039	0.00373677	0.00386122	0.00199289	0.00246235	0.00447506	0.002238	0.00264937	0.000536616	0.00148296	0.00172682
Phthalic acid			0.978749	XNGIFLGASWRNHJ-UHFFFAOYSA-N	C8H6O4	149.023	217.939	3.13172	pos	[M-H2O+H]+	149.024;121.028;93.071;65.039;107.085	0.0109923	0.0103828	0.00917086	0.00996485	0.00858845	0.0131237	0.0109097	0.0101873	0.0115285	0.0119352
Isophorone			1	HJOVHMDZYOCNQW-UHFFFAOYSA-N	C9H14O	139.112	62.9162	1.88302	pos	[M+H]+	69.07;140.034;93.07;55.054;97.064	0.00408875	0.00464251	0.00483464	0.00482825	0.0046243	0.00422814	0.00391656	0.0109182	0.00629258	0.00835075
(3R)-3',8-Dihydroxyvestitol			0.685678	BPAJYCPZCVWTTL-UHFFFAOYSA-N	C16H16O6	305.102	275.42	0.682236	pos	[M+H]+	305.175;69.07;97.064;93.07;241.087	0.00281793	0.0029905	0.00285042	0.0026109	0.00309536	0.0038965	0.00405837	0.00393347	0.0042629	0.0035891
2-Aminopropiophenone			0.900797	PUAQLLVFLMYYJJ-UHFFFAOYSA-N	C9H11NO	150.091	101.016	2.7839	pos	[M+H]+	150.091;132.102;70.065;69.033;116.966	0.00627028	0.00653371	0.00737154	0.00651191	0.0078342	0.0055002	0.00569414	0.00557937	0.00556013	0.00578376
Paraldehyde			0.784886	SQYNKIJPMDEDEG-UHFFFAOYSA-N	C6H12O3	133.086	607.688	1.56349	pos	[M+H]+	105.069;89.059;133.101;91.054;61.467	0.00594596	0.0106707	0.00942294	0.00971586	0.00773839	0.00651007	0.00486854	0.0066805	0.00753802	0.00894361
Petroselinic acid			1	CNVZJPUDSLNTQU-UHFFFAOYSA-N	C18H34O2	283.263	779.804	0.633572	pos	[M+H]+	283.264;284.294;57.07;71.085;69.07	0.0183983	0.028068	0.0280495	0.0239444	0.0271691	0.0202921	0.0158033	0.0254983	0.0214097	0.0286938
Curzerenone			0.839768	ZVMJXSJCBLRAPD-UHFFFAOYSA-N	C15H18O2	231.138	463.103	0.282859	pos	[M+H]+	231.138;121.065;213.128;93.07;175.074	0.00122537	0.00149614	0.00136351	0.00127068	0.00133197	0.00217543	0.00215543	0.00251419	0.00222813	0.00222981
Benzylidenacetone			0.655959	BWHOZHOGCMHOBV-UHFFFAOYSA-N	C10H10O	147.08	166.421	3.06871	pos	[M+H]+	147.081;119.086;105.07;91.053;84.044	0.00320739	0.00321643	0.0034054	0.00350968	0.00308888	0.00162755	0.00131137	0.00314477	0.00295126	0.001321
2-Acetylfuran			0.81098	IEMMBWWQXVXBEU-UHFFFAOYSA-N	C6H6O2	111.044	120.42	0.194585	pos	[M+H]+	55.054;111.044;83.048;69.07;93.07	0.00156525	0.000682705	0.000328544	0.000758029	0.00032633	0.00251018	0.00303953	0.000162236	0.00154882	0.00303807
2-Methoxybenzaldehyde			0.791785	PKZJLOCLABXVMC-UHFFFAOYSA-N	C8H8O2	137.06	294.425	1.79402	pos	[M+H]+	55.018;81.069;79.054;137.06;109.064	0.00503993	0.0045062	0.00430122	0.00489481	0.00471199	0.00364948	0.00328442	0.00422962	0.0038487	0.00372769
5-Isopropylbicyclo[3.1.0]hexan-2-one			0.964533	MDDYCNAAAZKNAJ-UHFFFAOYSA-N	C9H14O	139.112	169.231	1.948	pos	[M+H]+	93.07;69.07;139.112;55.054;81.07	0.00372985	0.00360363	0.00374401	0.00393639	0.00380382	0.00376219	0.00767392	0.00474405	0.00448136	0.00458943
Aspartic acid			0.684868	CKLJMWTZIZZHCS-UHFFFAOYSA-N	C4H7NO4	134.045	741.095	2.94223	pos	[M+H]+	74.023;88.039;107.049;64.927;50.719	0.00549406	0.00543518	0.00917448	0.00525561	0.00564676	0.00587615	0.00343106	0.00413861	0.00647791	0.00337652
(4Z,7Z)-5,9,9-Trimethyl-11-oxabicyclo[8.2.1]trideca-1(13),4,7-triene-6,12-dione			0.976313	CAHQQYHQUHYOGU-JCPYGFQFSA-N	C15H18O3	247.133	116.074	0.390304	pos	[M+H]+	247.134;201.128;173.096;229.121;265.145	0.020607	0.0211008	0.02193	0.0229026	0.0203187	0.0198567	0.0197622	0.021122	0.0199879	0.0200586
Trans-alpha-octenoic acid			0.813501	CWMPPVPFLSZGCY-VOTSOKGWSA-N	C8H14O2	143.107	236.284	1.85121	pos	[M+H]+	71.049;69.07;57.07;55.054;85.065	0.00360733	0.00323289	0.00396871	0.00336614	0.00370557	0.00446687	0.0045552	0.00504181	0.00405208	0.00430072
Cinnamyl alcohol			0.968724	OOCCDEMITAIZTP-UHFFFAOYSA-N	C9H10O	135.08	775.399	2.30462	pos	[M+H]+	135.081;79.054;107.086;91.055;105.069	0.00488763	0.00665755	0.00893051	0.00412422	0.00331893	0.00607804	0.00336174	0.00356726	0.00369436	0.0041223
Flavidin			0.681019	QMOLHJKSZMURCV-UHFFFAOYSA-N	C15H12O3	241.086	137.717	0.145372	pos	[M+H]+	241.105;213.109;195.099;92.666;79.054	0.00940292	0.0108797	0.0086322	0.00973364	0.00896927	0.00801893	0.00755931	0.00902091	0.00995957	0.0074705
Isoleucine			0.992996	AGPKZVBTJJNPAG-UHFFFAOYSA-N	C17H37N3O6	132.102	778.104	1.44457	pos	[M+H]+	86.097;62.929;133.101;121.967;132.102	0.00593672	0.012653	0.0121844	0.013061	0.0108086	0.0155214	0.0126444	0.00858003	0.00978389	0.0181644
4'-O-Methylglabridin			0.662253	ZZAIPFIGEGQNHP-UHFFFAOYSA-N	C21H22O4	339.159	395.522	0.892011	pos	[M+H]+	137.024;339.16;187.111;321.15;169.102	0.017656	0.0220885	0.0186263	0.0169102	0.0214058	0.0167603	0.0161409	0.0190572	0.0182914	0.0190879
2-Phenylethanol			0.925236	WRMNZCZEMHIOCP-UHFFFAOYSA-N	C8H10O	105.069	715.53	6.23993	pos	[M+H-H2O]+	105.069;79.054;103.054;95.049;53.039	0.0133968	0.018387	0.0210259	0.0092344	0.0154052	0.00847625	0.0138538	0.00814094	0.0166697	0.018539
2-Propylphenol			0.922426	LCHYEKKJCUJAKN-UHFFFAOYSA-N	C9H12O	137.096	247.048	0.207865	pos	[M+H]+	137.095;67.054;81.07;91.054;119.086	0.0047448	0.00786677	0.00496305	0.00488832	0.00489721	0.00815318	0.00444817	0.00750272	0.0045728	0.0102701
Linalool			0.726956	CDOSHBSSFJOMGT-UHFFFAOYSA-N	C10H18O	155.143	409.799	0.147371	pos	[M+H]+	71.049;81.07;67.054;155.084;55.054	0.00341135	0.00220006	0.00235851	0.00336574	0.00344254	0.00449664	0.00293665	0.00600476	0.00451203	0.00222064
4-Methoxybenzyl glucoside			0.913203	GRBSGJQPRONUPW-UHFFFAOYSA-N	C14H20O7	301.126	109.945	0.975742	pos	[M+H]+	301.127;255.086;69.034;61.527;72.204	0.00109258	0.00205344	0.00242539	0.00137669	0.00135336	0.000849242	0.000982945	0.000694222	0.00102773	0.00122863
2-Ethylphenol			0.961735	IXQGCWUGDFDQMF-UHFFFAOYSA-N	C8H10O	123.08	166.421	3.24512	pos	[M+H]+	123.081;81.07;95.085;67.054;124.039	0.0067651	0.00713539	0.00772322	0.00925861	0.0079258	0.00630242	0.00571984	0.00804717	0.00725241	0.00658234
beta-Phellandrene			0.858109	LFJQCDVYDGGFCH-UHFFFAOYSA-N	C10H16	137.133	566.769	3.67215	pos	[M+H]+	81.07;67.054;95.085;137.024;79.054	0.00573039	0.00427687	0.00498161	0.00560007	0.00580735	0.00445804	0.00432218	0.00537863	0.00445269	0.00389397
Chavicol			0.731387	RGIBXDHONMXTLI-UHFFFAOYSA-N	C9H10O	135.08	465.332	3.08221	pos	[M+H]+	107.086;91.054;105.069;135.081;93.07	0.00134333	0.0023376	0.00236158	0.00191465	0.00208236	0.00173322	0.00269138	0.00261138	0.00301045	0.00320921
Dihydrodamascenone			0.67611	SQFRYZPEWOZAKJ-UHFFFAOYSA-N	C13H20O	193.159	281.932	2.39905	pos	[M+H]+	135.116;193.101;133.101;175.148;107.085	0.00181607	0.000744351	0.00227091	0.00188113	0.00279805	0.00162529	0.00135973	0.000794746	0.00108765	0.00122043
Acetylpanaxydol			0.701299	TZXIQFAHBPZOMM-UHFFFAOYSA-N	C19H26O3	303.195	316.729	1.55885	pos	[M+H]+	303.196;149.06;189.091;121.101;243.173	0.0108858	0.00941691	0.0106442	0.0131019	0.00991755	0.0151349	0.0107512	0.0102265	0.0113332	0.0121195
1-Phenyl-1-Propanol			0.887634	DYUQAZSOFZSPHD-UHFFFAOYSA-N	C9H12O	137.096	201.941	0.270392	pos	[M+H]+	137.095;67.054;81.07;122.073;95.085	0.00504014	0.00541692	0.00517095	0.00582135	0.00759365	0.00612819	0.00596446	0.00656296	0.00856615	0.00570625
Pterosin N			0.739857	FQLXILLXEWJGFO-UHFFFAOYSA-N	C14H18O3	235.133	453.68	0.42989	pos	[M+H]+	57.07;235.131;179.07;92.666;217.122	0.0117337	0.0104179	0.0127294	0.0105345	0.0113954	0.0123065	0.0116523	0.0130659	0.0129208	0.0107527
7Z,10Z,13Z-Hexadecatrienoic acid			0.779607	KBGYPXOSNDMZRV-PDBXOOCHSA-N	C16H26O2	251.201	228.034	2.15212	pos	[M+H]+	81.07;95.085;109.101;251.201;123.117	0.00228467	0.00217186	0.0026528	0.00146996	0.00203542	0.00211793	0.00223852	0.00303992	0.00416089	0.00212257
gamma-Caprolactone			0.6523	JBFHTYHTHYHCDJ-UHFFFAOYSA-N	C6H10O2	115.075	80.0163	2.15422	pos	[M+H]+	69.07;55.935;70.065;55.054;73.064	0.00172222	0.00212771	0.00074669	0.00114553	0.00213848	0.000688973	0.00130342	0.00117961	0.00074839	0.00153696
Dibutylphthalate			0.740103	DOIRQSBPFJWKBE-UHFFFAOYSA-N	C16H22O4	279.159	608.706	0.725897	pos	[M+H]+	149.024;57.07;81.07;67.054;95.085	0.00385159	0.00299415	0.00355303	0.00333181	0.00423593	0.00303047	0.00336752	0.00368128	0.00539533	0.00505749
Dihydrocarvone			0.918153	AZOCECCLWFDTAP-UHFFFAOYSA-N	C10H16O	153.127	379.317	2.91064	pos	[M+H]+	93.071;153.069;97.065;107.086;79.054	0.00209897	0.00226847	0.00236324	0.00212881	0.00229597	0.00230381	0.00224365	0.00349211	0.00275639	0.0021887
alpha-Methylstyrene			0.985866	XYLMUPLGERFSHI-UHFFFAOYSA-N	C9H10	119.086	114.436	3.5434	pos	[M+H]+	119.085;91.055;120.081;103.054;117.07	0.0107133	0.0114562	0.0105611	0.0116257	0.0100055	0.00814698	0.00824125	0.0105578	0.0101352	0.0136694
Cetrimonium			0.882899	RLGQACBPNDBWTB-UHFFFAOYSA-N	C19H42N+	284.331	670.824	0.9362	pos	[M+H]+	284.33;57.07;71.085;85.101;92.666	0.00253323	0.00433237	0.0046126	0.00330632	0.00355111	0.00326338	0.00269246	0.00239102	0.00341173	0.0041932
Batatasin III			0.690209	VYQXIUVIYICVCM-UHFFFAOYSA-N	C15H16O3	245.117	207.237	0.555097	pos	[M+H]+	137.024;93.07;245.117;81.034;203.107	0.00861003	0.00989898	0.00876174	0.00890451	0.00865688	0.00796286	0.00769988	0.00937357	0.00956733	0.00796088
3-(4-Methoxyphenyl)-2-propen-1-ol			0.683301	NYICIIFSBJOBKE-NSCUHMNNSA-N	C10H12O2	165.091	665.269	0.464123	pos	[M+H]+	121.065;93.071;91.054;103.054;53.039	0.0420007	0.0612482	0.0561326	0.0492653	0.0459637	0.0458408	0.0433357	0.0511316	0.0500411	0.0581392
4-Ethylbenzaldehyde			0.731064	QNGNSVIICDLXHT-UHFFFAOYSA-N	C9H10O	135.08	594.338	2.1943	pos	[M+H]+	135.08;93.069;79.053;107.085;91.055	0.00294881	0.00225102	0.00259562	0.0026897	0.00279036	0.00284802	0.00155778	0.00275781	0.00169242	0.00262944
Methylisoeugenol			0.805694	NNWHUJCUHAELCL-PLNGDYQASA-N	C11H14O2	179.107	114.54	0.794299	pos	[M+H]+	151.112;93.07;81.07;133.101;105.069	0.00579166	0.00614828	0.00584224	0.00598239	0.00563475	0.00537107	0.00553647	0.00563388	0.00599033	0.0055661
5-Methoxy-1,7-diphenyl-3-heptanone			0.795536	PVYORFBABSDDNC-UHFFFAOYSA-N	C20H24O2	297.185	418.931	0.255506	pos	[M+H]+	297.187;185.132;241.123;269.188;55.054	0.00824254	0.00971559	0.00850535	0.00888058	0.00805402	0.00886511	0.00852238	0.0106821	0.0098264	0.00805482
Methacholine			0.713417	NZWOPGCLSHLLPA-UHFFFAOYSA-N	C8H18NO2+	160.133	32.6621	1.21409	pos	[M+H]+	160.134;60.081;58.065;59.073;114.054	0.0809508	0.0913165	0.0842127	0.0815214	0.0906998	0.108058	0.100597	0.0837644	0.0841318	0.0434371
Glutamine			0.94453	ZDXPYRJPNDTMRX-UHFFFAOYSA-N	C5H10N2O3	147.08	55.8051	23.4443	pos	[M+H]+	84.044;130.05;101.071;147.077;102.055	0.00182173	0.00431414	0.00166576	0.00147828	0.000974924	0.0034011	0.0012909	0.00148073	0.0035746	0.0037269
Pyroglutamic acid			0.98606	ODHCTXKNWHHXJC-UHFFFAOYSA-N	C5H7NO3	130.05	642.405	2.06228	pos	[M+H]+	84.044;130.086;56.049;89.939;89.058	0.000129625	0.000471886	7.31218e-05	0.000284268	0.000351053	0.00044086	0.00102748	0.000175918	0.000567884	0.000365829
Phthalic Anhydride			1	LGRFSURHDFAFJT-UHFFFAOYSA-N	C8H4O3	149.023	807.314	3.06045	pos	[M+H]+	149.024;121.028;81.07;108.045;93.07	0.00314859	0.00375089	0.00326057	0.00341719	0.00296778	0.00338634	0.00275509	0.00495188	0.00373559	0.0037622
4-[2-(2,6-Dimethoxy-4-prop-2-enylphenoxy)-1-hydroxypropyl]-2-methoxyphenol			1	ULZFTGWWPHYLGI-UHFFFAOYSA-N	C21H26O6	375.18	408.217	0.142746	pos	[M+H]+	137.024;375.303;135.116;329.173;311.165	0.00475903	0.00533239	0.00416216	0.005288	0.00555093	0.00515258	0.00520955	0.0054285	0.00555636	0.00529998
5-Hydroxymethylfurfural			0.943982	NOEGNKMFWQHSLB-UHFFFAOYSA-N	C6H6O3	127.039	932.215	0.407941	pos	[M+H]	53.939;126.955;57.935;144.965;81.033	0.0123622	0.0133977	0.0121226	0.00892407	0.0117501	0.00451861	0.00241236	0.0153911	0.0244013	0.00570583
N-(14-Methylhexadecanoyl)pyrrolidine			0.628853	VRAFLAJRBDTYBS-UHFFFAOYSA-N	C21H41NO	324.326	799.321	0.208113	pos	[M+H]+	324.328;57.07;69.07;97.102;83.086	0.0014791	0.00276801	0.0016317	0.0013863	0.00143989	0.00221623	0.00205246	0.00164481	0.00175335	0.0027847
Suberate			0.797808	TYFQFVWCELRYAO-UHFFFAOYSA-N	C8H14O4	139.075	175.576	3.24196	pos	[M-2H2O+H]+	93.069;139.076;79.054;55.054;97.064	0.00225328	0.000614155	0.00202623	0.00236046	0.00205621	0.0021104	0.00226637	0.00208309	0.00209827	0.00220414
2,3-Dimethylphenol			0.984303	QWBBPBRQALCEIZ-UHFFFAOYSA-N	C8H10O	123.08	147.443	3.2113	pos	[M+H]+	81.07;67.054;123.055;95.085;124.039	0.00911693	0.00856318	0.00843361	0.0103559	0.00862349	0.00935888	0.0083089	0.0134965	0.00822457	0.00865494
Santene			0.964189	LSIXBBPOJBJQHN-UHFFFAOYSA-N	C9H14	123.117	453.462	2.44222	pos	[M+H]+	123.055;81.07;124.039;67.054;80.05	0.00801261	0.00525092	0.00528953	0.00510294	0.00756279	0.00496833	0.00750554	0.00508022	0.0078487	0.00798485
Propoxur			0.706884	ISRUGXGCCGIOQO-UHFFFAOYSA-N	C11H15NO3	210.11	80.7714	0.495718	pos	[M+H]+	210.111;82.065;81.07;86.06;164.07	0.000707469	0.00433028	0.000828518	0.00078102	0.000753163	0.00102603	0.000983785	0.00123281	0.0011493	0.00106337
2E-Eicosenoic acid			0.961563	BITHHVVYSMSWAG-KTKRTIGZSA-N	C20H38O2	311.294	811.308	1.00152	pos	[M+H]+	311.295;57.07;71.085;85.101;69.07	0.00380523	0.00594337	0.0047812	0.00365095	0.00408952	0.00320092	0.0033241	0.00460616	0.00434555	0.00499219
1,2-Dehydro-alpha-cyperone			0.833755	YFZICPBAKZACEG-UHFFFAOYSA-N	C15H20O	217.159	361.477	1.39826	pos	[M+H]+	217.158;93.07;199.146;119.085;95.085	0.000194973	0.000290671	1.07706e-06	0.000643412	0.000134777	0.000444339	0.000359708	0.00083065	0.000302558	0.000341751
(R)-Campholenic aldehyde			0.940214	OGCGGWYLHSJRFY-UHFFFAOYSA-N	C10H16O	153.127	98.4064	3.20174	pos	[M+H]+	81.07;71.049;107.085;93.071;153.127	0.00833134	0.00655578	0.0114154	0.00912078	0.0118347	0.00318481	0.0104227	0.00886544	0.00898346	0.0114437
Cuminaldehyde			0.928639	WTWBUQJHJGUZCY-UHFFFAOYSA-N	C10H12O	149.096	775.304	1.05963	pos	[M+H]+	149.096;93.071;121.101;108.044;150.113	0.00248785	0.00400233	0.00401846	0.00259178	0.0171503	0.00358916	0.00242423	0.00359469	0.0124251	0.00251925
4-Isopropylbenzoic acid			0.725868	CKMXAIVXVKGGFM-UHFFFAOYSA-N	C10H12O2	165.091	636.259	0.615814	pos	[M+H]+	121.065;93.071;91.054;103.054;95.049	0.0261806	0.0436241	0.0258334	0.0314103	0.0303853	0.0288397	0.0264481	0.029078	0.0307312	0.038471
Pseudoisoeugenol 2-methylbutanoate			0.936848	YARRWVYKHJNVHX-FNORWQNLSA-N	C15H20O3	249.148	577.772	1.1107	pos	[M+H]+	249.148;165.055;123.044;81.07;55.054	0.0037137	0.00378695	0.00393559	0.00387359	0.00392757	0.00122997	0.00467342	0.00100372	0.00195911	0.00761796
Kojic acid			0.683523	BEJNERDRQOWKJM-UHFFFAOYSA-N	C6H6O4	143.034	3.77005	0.445303	pos	[M+H]+	69.07;143.033;57.07;55.054;120.024	0.00203694	0.00287309	0.00206172	0.00170165	0.00231899	0.00263366	0.00123568	0.00174401	0.00230014	0.00204187
Caprolactam			0.738895	JBKVHLHDHHXQEQ-UHFFFAOYSA-N	C6H11NO	114.091	844.884	2.4573	pos	[M+H]+	114.091;58.065;72.081;96.08;92.661	0.00466941	0.00451573	0.00462717	0.00484595	0.00411683	0.00350869	0.00581094	0.00522654	0.0033545	0.00327934
2-Phenylethyl formate			0.626072	IKDIJXDZEYHZSD-UHFFFAOYSA-N	C9H10O2	151.075	152.736	1.99759	pos	[M+H]+	105.07;151.112;55.018;123.08;81.071	0.00112201	0.00140628	0.00283804	0.00232737	0.00281631	0.00234525	0.00229716	0.00277982	0.00198443	0.00219738
L-Lyxonate			1	QXKAIJAYHKCRRA-UHFFFAOYSA-N	C5H10O6	167.056	719.315	3.07812	pos	[M+H]+	167.056;169.035;149.044;151.024;73.047	0.00458775	0.0047416	0.00556215	0.00487629	0.0046627	0.00459765	0.00408048	0.00531703	0.00528486	0.00422322
2,6-Dimethyl-5-heptenal			0.73688	YGFGZTXGYTUXBA-UHFFFAOYSA-N	C9H16O	141.128	438.229	3.62216	pos	[M+H]+	81.07;71.049;57.07;67.054;55.054	0.000606262	0.000692826	0.00056499	0.000870322	0.000654502	0.000685473	0.000576546	0.000832759	0.000742951	0.00109697
Nordihydrocapsaicin			0.810657	VQEONGKQWIFHMN-UHFFFAOYSA-N	C17H27NO3	294.206	125.52	0.281571	pos	[M+H]+	294.206;276.196;99.044;107.085;62.06	0.00177651	0.00163644	0.00164044	0.00180371	0.001702	0.00180293	0.00154546	0.00176952	0.00152162	0.00153208
6-Pentyl-2H-pyran-2-one			0.629768	MAUFTTLGOUBZNA-UHFFFAOYSA-N	C10H14O2	167.107	587.294	1.94727	pos	[M+H]+	97.028;68.997;55.018;167.105;92.664	0.00454381	0.00282549	0.00238598	0.00287333	0.00521367	0.00479195	0.00280026	0.00475722	0.00385783	0.00292674
4-Butyl-gamma-butyrolactone			0.672976	IPBFYZQJXZJBFQ-UHFFFAOYSA-N	C8H14O2	143.118	97.437	76.8367	pos	[M+H]+	69.07;143.033;55.054;57.07;97.101	0.00320981	0.00335344	0.00329008	0.00375577	0.0036165	0.00372689	0.0026914	0.00450417	0.00458944	0.00266342
(-)-12-Hydroxyjasmonic acid			0.620552	RZGFUGXQKMEMOO-UHFFFAOYSA-N	C12H18O4	227.128	126.251	2.08402	pos	[M+H]+	227.128;97.101;55.054;67.054;125.096	0.00385578	0.00422439	0.0042774	0.00408557	0.00451203	0.00438462	0.00429886	0.00335321	0.00428875	0.00396911
Valerophenone			0.725765	XKGLSKVNOSHTAD-UHFFFAOYSA-N	C11H14O	163.112	318.776	1.71957	pos	[M+H]+	163.111;93.07;107.049;79.054;81.07	0.0100949	0.0120613	0.00950051	0.0090416	0.0116793	0.0108551	0.0115033	0.0100731	0.00878476	0.0123418
Salicylic acid			0.845966	YGSDEFSMJLZEOE-UHFFFAOYSA-N	C7H6O3	139.039	54.4132	0.696428	pos	[M+H]+	111.044;95.049;65.038;121.028;83.048	1.16929e-06	1.3344e-06	0.000204586	0.000248215	0.000458081	0.000224034	1.12011e-06	1.51109e-06	0.000265723	1.13144e-06
Uracil			0.741176	ISAKRJDGNUQOIC-UHFFFAOYSA-N	C4H4N2O2	113.059	511.939	4.79792	pos	[M+H]+	69.033;113.059;71.929;72.937;70.028	0.00032609	0.000866369	0.000594636	0.000925755	0.000384067	0.000423931	0.00065683	0.000568378	0.000835491	0.00107824
3-Nonanone			0.625857	IYTXKIXETAELAV-UHFFFAOYSA-N	C9H18O	143.143	3.41307	0.205504	pos	[M+H]+	69.069;57.07;143.033;125.023;116.971	0.00419743	0.00226597	0.00492488	0.00267681	0.00459471	0.00452138	0.00386533	0.00389236	0.00381148	0.00330397
Tributyl phosphate			0.856479	STCOOQWBFONSKY-UHFFFAOYSA-N	C12H27O4P	267.174	755.612	0.443954	pos	[M+H]+	267.172;249.163;207.116;234.14;92.666	0.023773	0.0208988	0.0174821	0.0285738	0.0282241	0.0212113	0.0161837	0.0328454	0.0297297	0.0165079
p-Mentha-1,3,5,8-tetraene			0.96149	MMSLOZQEMPDGPI-UHFFFAOYSA-N	C10H12	133.101	281.228	0.155053	pos	[M+H]+	105.069;133.101;93.07;91.055;106.072	0.00886413	0.00838638	0.00811084	0.0122882	0.00856854	0.00834044	0.00674192	0.0126125	0.00754605	0.0122052
2-Phenylethyl 3-methylbutanoate			0.801065	JIMGVOCOYZFDKB-UHFFFAOYSA-N	C13H18O2	207.138	828.928	1.06919	pos	[M+H]+	207.139;92.666;151.076;55.054;165.091	0.0013053	0.00190525	0.00215191	0.0014797	0.00157643	0.00124935	0.00127749	0.0017058	0.00148391	0.00231641
(2E)-3,7-dimethyl-2,6-octadienyl acetate			0.726548	HIGQPQRQIQDZMP-DHZHZOJOSA-N	C12H20O2	219.138	105.716	0.322454	pos	[M+Na]+	219.139;173.133;121.101;133.065;145.102	0.00935149	0.0104231	0.00449027	0.0189903	0.0091875	0.0101154	0.00972599	0.0110908	0.0101468	0.0102663
Pelargonaldehyde			0.661452	GYHFUZHODSMOHU-UHFFFAOYSA-N	C9H18O	143.143	20.4032	0.258861	pos	[M+H]+	69.07;143.033;57.07;55.054;125.023	0.00378609	0.00290492	0.00480782	0.00314601	0.0052755	0.00462705	0.00500403	0.00270872	0.00502819	0.00289816
alpha-Corocalene			0.652134	VTUZIFHLLUSULC-UHFFFAOYSA-N	C15H20	201.164	245.991	1.97685	pos	[M+H]+	145.101;201.163;159.116;131.086;57.07	0.00290339	0.00352375	0.00329409	0.00312008	0.00319376	0.00337353	0.00260496	0.00322749	0.00409904	0.00310753
(2E,4E)-N-(2-methylpropyl)deca-2,4-dienamide			0.738841	MAGQQZHFHJDIRE-BNFZFUHLSA-N	C14H25NO	224.201	576.285	0.392829	pos	[M+H]+	224.2;206.189;154.122;92.663;69.07	1.16929e-06	1.3344e-06	1.07706e-06	1.23984e-06	1.05619e-06	1.27894e-06	1.12011e-06	1.51109e-06	1.50739e-06	1.13144e-06
7-O-Methyllicoricidin			0.69733	GDAAEAXMNLVRCZ-UHFFFAOYSA-N	C27H34O5	439.248	212.198	1.13268	pos	[M+H]+	439.234;421.229;83.084;55.054;81.07	1.16929e-06	1.3344e-06	1.07706e-06	1.23984e-06	1.05619e-06	1.27894e-06	1.12011e-06	1.51109e-06	1.50739e-06	1.13144e-06
2-Phenylethyl octanoate			0.660908	ASETYIALRXDVDF-UHFFFAOYSA-N	C16H24O2	249.185	261.121	0.0144141	pos	[M+H]+	93.071;107.085;249.185;121.101;79.055	1.16929e-06	1.3344e-06	1.07706e-06	1.23984e-06	1.05619e-06	1.27894e-06	1.12011e-06	1.51109e-06	1.50739e-06	1.13144e-06
