# Supplementary material for: Unveiling triterpenoid superiority in a newly developed Ganoderma lucidum variety through untargeted metabolomics approach
Source: Front Nutr. 2025 Apr 10;12:1541162. doi: 10.3389/fnut.2025.1541162 (PMC12018227; doi:10.3389/fnut.2025.1541162)
Supplement: Supplementary file 1 [file Data_Sheet_1.zip › Triterpenoid Profiles in GL_03 SI/SI_Table S2.xlsx]

## Sheet: Table S2 triterpenoids
Name	Class	SubClass	MS2 score	InChIKey	Formula	mzmed	rtmed	PPM	type	ms2Adduct	MS/MS	GL_V1_1	GL_V1_2	GL_V1_3	GL_V1_4	GL_V1_5	GL_V2_1	GL_V2_2	GL_V2_3	GL_V2_4	GL_V2_5	vip
Cycloastragenol	terpenoids	cyclogeraniane;secoiridoid;mycrane_monoterpenoids;menthane_monoterpenoids;iridoid;lavandulane;artemisane	0.946559	WENNXORDXYGDTP-UHFFFAOYSA-N	C30H50O5	513.355	430.471	0.840451	pos	[M+Na]	513.358;57.039;92.663;87.954;54.556	1.16929e-06	1.3344e-06	1.07706e-06	1.23984e-06	1.05619e-06	0.0281061	0.0274348	0.0291978	0.0289207	0.0323375	1.17597
Ganoderiol F	terpenoids	secoiridoid;iridoid;lavandulane;artemisane;mycrane_monoterpenoids;cyclogeraniane	0.676463	JVGJXXNUVVQEIG-UHFFFAOYSA-N	C30H46O3	455.352	431.018	0.409518	pos	[M+H]+	455.356;329.247;92.664;81.07;437.338	0.0186041	0.0273194	0.0211285	0.0196048	0.0224417	0.33004	0.316032	0.349094	0.354914	0.322301	1.17584
Actinidic acid	terpenoids	secoiridoid;lavandulane;artemisane;mycrane_monoterpenoids;menthane_monoterpenoids;cyclogeraniane	0.753194	FFMVHFPLIIYYNC-UHFFFAOYSA-N	C30H46O5	487.341	457.863	0.149772	pos	[M+H]+	469.328;487.343;121.101;95.085;451.317	0.0233056	0.024685	0.0235822	0.0231881	0.0236674	0.105505	0.105304	0.114818	0.111692	0.102987	1.17519
Verazine	terpenoids	cyclogeraniane;mycrane_monoterpenoids;menthane_monoterpenoids;iridoid;lavandulane;artemisane;secoiridoid	0.868185	VRBNGKPRTHBEIQ-UHFFFAOYSA-N	C27H43NO	398.342	843.97	0.607576	pos	[M+H]+	398.345;61.248;69.07;59.775;57.633	0.00234703	0.00224472	0.00227743	0.00230933	0.00204815	0.000138083	9.87928e-05	0.000125204	2.87239e-05	3.1596e-05	1.17409
Azukisapogenol	terpenoids	secoiridoid;mycrane_monoterpenoids;menthane_monoterpenoids;lavandulane;artemisane;cyclogeraniane	0.606502	VVWRIMSHBALFKN-UHFFFAOYSA-N	C30H48O4	473.363	430.695	0.0155651	pos	[M+H]+	455.346;329.247;189.127;473.364;81.069	0.0359266	0.0444516	0.0389856	0.0384178	0.0448783	0.638757	0.63057	0.740699	0.658252	0.632911	1.17399
Ganoderic acid xi	terpenoids	cyclogeraniane;secoiridoid;mycrane_monoterpenoids;iridoid;lavandulane;artemisane	0.705946	PRJBNEAPLDQWLQ-LFIBNONCSA-N	C30H42O7	515.3	304.875	0.903865	pos	[M+H]+	515.296;497.287;69.033;92.666;139.076	1.75526	1.82463	1.91894	1.93404	1.927	5.46581	5.12488	5.85238	5.71925	5.43061	1.17395
Polyporusterone F	terpenoids	iridoid;lavandulane;artemisane;mycrane_monoterpenoids;menthane_monoterpenoids;secoiridoid	0.80041	UPQHDDLJIDVNJE-UHFFFAOYSA-N	C28H46O5	463.342	175.315	2.413	pos	[M+H]+	463.284;445.271;95.084;269.188;113.096	0.0102891	0.0102859	0.0115634	0.0107306	0.0110873	0.182226	0.175982	0.213483	0.179034	0.185702	1.17312
Isoglabrolide	terpenoids	lavandulane;artemisane;mycrane_monoterpenoids;menthane_monoterpenoids;secoiridoid;cyclogeraniane	0.697853	NCFVZZZXSIOSQB-UHFFFAOYSA-N	C30H44O4	469.331	440.715	0.159157	pos	[M+H]+	469.336;451.318;92.666;81.07;107.086	0.00844537	0.00918355	0.00894219	0.0088207	0.00917681	0.0747112	0.0687841	0.0861901	0.0733431	0.076458	1.17216
3-Glycyrrhetinic acid	terpenoids	cyclogeraniane;lavandulane;artemisane;mycrane_monoterpenoids;menthane_monoterpenoids;secoiridoid	0.996844	MPDGHEJMBKOTSU-UHFFFAOYSA-N	C30H46O4	469.332	626.311	0.635901	neg	[M-H]-	469.334;52.15;77.977;160.949;484.402	12.8331	13.1572	12.8621	11.4497	12.1925	1.48554	1.54702	1.7374	1.51547	1.35543	1.17173
Ganoderic acid alpha	terpenoids	secoiridoid;mycrane_monoterpenoids;iridoid;lavandulane;artemisane;cyclogeraniane	0.646503	QVALJVWVGGEFKU-UHFFFAOYSA-N	C32H46O9	575.32	454.474	1.68122	pos	[M+H]+	497.289;92.666;461.264;479.28;69.033	0.000683987	0.000515062	0.000292269	0.000247547	0.000264011	0.00529528	0.00458034	0.00560708	0.00538056	0.00493924	1.17137
IlexgeninA	terpenoids	cyclogeraniane;lavandulane;artemisane;mycrane_monoterpenoids;menthane_monoterpenoids;secoiridoid	0.786738	UIEGOKVPCRANSU-UHFFFAOYSA-N	C30H46O6	501.323	289.971	0.645219	neg	[M-H]-	501.324;85.029;55.705;92.688;50.956	2.55058	2.40628	2.4106	2.51955	2.45727	9.89271	10.594	10.8334	10.0891	9.38438	1.17096
Ganosporelactone B	terpenoids	secoiridoid;mycrane_monoterpenoids;iridoid;lavandulane;artemisane;cyclogeraniane	0.662394	FLFQDUNKJSXJOT-UHFFFAOYSA-N	C30H42O7	515.3	324.241	0.816037	pos	[M+H]+	497.288;479.281;461.264;139.076;115.039	2.50721	2.75828	2.82173	2.63393	2.69513	5.859	5.52783	6.34347	5.96941	5.6988	1.17086
(3beta,5alpha,6alpha,9alpha,22E,24R)-Ergosta-7,22-diene-3,5,6,9-tetrol	terpenoids	secoiridoid;mycrane_monoterpenoids;menthane_monoterpenoids;iridoid;lavandulane;artemisane	0.666349	NYMHFYDQBMRBMB-BQYQJAHWSA-N	C28H46O4	447.347	298.385	0.236881	pos	[M+H]+	429.338;447.343;289.215;111.08;271.205	0.00619864	0.00605413	0.00262418	0.00600015	0.00255017	0.0477992	0.046172	0.0561646	0.0471042	0.0497894	1.17054
3-Hydroxyurs-12-en-23-oic acid	terpenoids	cyclogeraniane;secoiridoid;mycrane_monoterpenoids;menthane_monoterpenoids;lavandulane;artemisane	0.930279	NBGQZFQREPIKMG-UHFFFAOYSA-N	C30H48O3	479.349	587.668	0.28466	pos	[M+NA]+	479.35;92.664;52.299;61.128;90.954	0.000498104	0.00075165	0.000441012	0.000471964	0.000469754	0.0497759	0.0455437	0.0594929	0.0550345	0.0491503	1.17032
Camelliagenin A	terpenoids	cyclogeraniane;secoiridoid;mycrane_monoterpenoids;menthane_monoterpenoids;lavandulane;artemisane	0.672523	CTNHZEZBBGIUJB-UHFFFAOYSA-N	C30H50O4	475.377	514.162	0.819739	pos	[M+H]+	457.363;95.085;81.07;133.102;191.179	0.16619	0.204612	0.180857	0.178601	0.198051	0.0113671	0.0120459	0.0132071	0.0110051	0.00936958	1.17001
Heliantriol C	terpenoids	cyclogeraniane;mycrane_monoterpenoids;menthane_monoterpenoids;lavandulane;artemisane;secoiridoid	0.671853	SCAPWGHHHZEERU-UHFFFAOYSA-N	C30H50O3	459.383	736.138	0.000870137	pos	[M+H]+	69.07;459.306;57.07;83.086;441.373	0.00899823	0.00788872	0.00884713	0.00876076	0.00836298	0.00332806	0.00332182	0.00328024	0.00288411	0.00276849	1.16996
Myrianthic acid	terpenoids	secoiridoid;lavandulane;artemisane;mycrane_monoterpenoids;menthane_monoterpenoids;cyclogeraniane	0.646502	YCOKATFNRPZIIU-UHFFFAOYSA-N	C30H48O6	505.353	355.228	1.65803	pos	[M+H]+	505.353;487.341;393.28;469.327;92.665	0.003802	0.00691872	0.00602113	0.00429905	0.00651136	0.0376819	0.0361081	0.0447296	0.0425271	0.0379901	1.16944
Alliospiroside A	terpenoids	mycrane_monoterpenoids;menthane_monoterpenoids;iridoid;lavandulane;artemisane;secoiridoid;cyclogeraniane	0.868694	SKHJNNFXCKTDBG-UHFFFAOYSA-N	C38H60O12	753.401	708.307	0.381586	neg	[M+HCOO]-	753.392;255.065;225.057;254.06;83.715	0.00552047	0.00587869	0.00982321	0.0035051	0.00482707	0.278031	0.275078	0.293504	0.269472	0.233089	1.16928
Neoruscogenin	terpenoids	iridoid;lavandulane;artemisane;mycrane_monoterpenoids;menthane_monoterpenoids;secoiridoid;cyclogeraniane	0.88603	ALTRINCJVPIQNK-UHFFFAOYSA-N	C27H40O4	429.3	496.447	0.325473	pos	[M+H]+	429.297;121.064;259.168;149.096;93.07	0.0126387	0.0144051	0.0118272	0.011957	0.0139475	0.038098	0.0443405	0.0461512	0.0461308	0.044923	1.16835
Ganoderic acid C1	terpenoids	cyclogeraniane;secoiridoid;mycrane_monoterpenoids;iridoid;lavandulane;artemisane	0.665766	YTVGSCZIHGRVAV-UHFFFAOYSA-N	C30H42O7	515.3	441.923	0.101444	pos	[M+H]+	367.224;451.283;497.287;139.076;69.033	0.00727513	0.00747179	0.00821098	0.00766657	0.00788185	0.0165476	0.0163145	0.0179528	0.0158025	0.0158688	1.16808
Chikusetsusaponin Ia	terpenoids	cyclogeraniane;mycrane_monoterpenoids;menthane_monoterpenoids;iridoid;lavandulane;artemisane;secoiridoid	0.705391	DGSOBIYFLJXVQZ-UHFFFAOYSA-N	C41H70O12	755.486	618.876	4.4934	pos	[M+H]+	755.489;189.056;755.508;92.662;283.133	1.16929e-06	1.3344e-06	1.07706e-06	3.15606e-05	1.05619e-06	0.00163128	0.00147315	0.00178003	0.00147855	0.00138195	1.1675
Lucidenic acid J	terpenoids	cyclogeraniane;mycrane_monoterpenoids;iridoid;lavandulane;artemisane;secoiridoid	0.792205	HAVMVUFJSIMVDG-UHFFFAOYSA-N	C27H38O8	491.264	178.641	0.94374	pos	[M+H]+	473.253;491.256;437.233;99.044;419.216	0.0288601	0.0295124	0.0318506	0.031212	0.0283475	0.0131626	0.0124733	0.0141374	0.0127958	0.0124832	1.1661
21-Hydroxyisoglabrolide	terpenoids	mycrane_monoterpenoids;menthane_monoterpenoids;lavandulane;artemisane;secoiridoid;cyclogeraniane	0.762643	PTBIPWZVPOYGSK-UHFFFAOYSA-N	C30H44O5	485.327	368.88	0.298255	pos	[M+H]+	485.328;467.318;121.065;95.085;53.924	0.0223158	0.0176829	0.0154737	0.0170831	0.0177916	0.0602806	0.0572586	0.0705755	0.0607659	0.062852	1.16606
Barogenin	terpenoids	secoiridoid;mycrane_monoterpenoids;menthane_monoterpenoids;iridoid;lavandulane;artemisane;cyclogeraniane	0.761928	GDKGOXUWEBGZBY-UHFFFAOYSA-N	C27H42O4	431.315	486.668	0.317449	pos	[M+H]+	431.312;243.174;149.096;201.129;121.101	0.00407678	0.00671106	0.00487048	0.0046379	0.00588613	0.0239937	0.0245324	0.0306655	0.029292	0.0259521	1.16318
Lucyin A	terpenoids	secoiridoid;mycrane_monoterpenoids;menthane_monoterpenoids;lavandulane;artemisane;cyclogeraniane	0.713495	MFGKQCGZFKURGT-UHFFFAOYSA-N	C30H46O5	487.341	404.063	0.0430444	pos	[M+H]+	469.328;487.342;92.666;109.101;81.07	0.0171121	0.027717	0.0174244	0.0176785	0.0274318	0.1132	0.105746	0.132482	0.124749	0.106345	1.16259
Ganoderol A	terpenoids	secoiridoid;mycrane_monoterpenoids;iridoid;lavandulane;artemisane;cyclogeraniane	0.74482	QWFPQDGDUOGOJF-AWQFTUOYSA-N	C30H46O2	439.357	638.82	0.0861809	pos	[M+H]+	439.359;421.344;81.07;109.101;69.07	0.0114038	0.0160317	0.01419	0.0160713	0.0156226	0.19054	0.175995	0.236979	0.201553	0.172121	1.16106
Oleanolic acid	terpenoids	cyclogeraniane;mycrane_monoterpenoids;menthane_monoterpenoids;lavandulane;artemisane;secoiridoid	0.991162	MIJYXULNPSFWEK-UHFFFAOYSA-N	C30H48O3	455.353	820.455	0.185851	neg	[M-H]-	455.355;50.597;56.324;57.921;80.602	2.89322e-05	2.78366e-05	2.74304e-05	2.87548e-05	2.7065e-05	0.0520074	0.0530411	0.0464028	0.0451957	0.0403772	1.16063
Zizyberanalic acid	terpenoids	cyclogeraniane;secoiridoid;mycrane_monoterpenoids;menthane_monoterpenoids;iridoid;lavandulane;artemisane	0.910503	SLWJVQQNDGLXTK-UHFFFAOYSA-N	C30H46O4	471.346	598.762	1.03131	pos	[M+H]+	471.349;92.666;52.371;95.085;121.101	0.0334408	0.0562896	0.0445707	0.0346512	0.0420428	0.344475	0.309326	0.395141	0.377014	0.293975	1.1602
Asiatic acid	terpenoids	secoiridoid;lavandulane;artemisane;mycrane_monoterpenoids;menthane_monoterpenoids;cyclogeraniane	0.911462	JXSVIVRDWWRQRT-UHFFFAOYSA-N	C30H48O5	487.342	520.573	0.267553	neg	[M-H]-	487.347;54.152;85.066;83.05;273.188	0.168311	0.180061	0.143591	0.182822	0.163685	2.12821	2.28805	2.64186	2.42485	1.82789	1.15759
Ganolucidic acid D	terpenoids	cyclogeraniane;mycrane_monoterpenoids;iridoid;lavandulane;artemisane;secoiridoid	0.778032	AUAXRALNWSHMRJ-GHRIWEEISA-N	C30H44O6	501.321	393.825	0.411092	pos	[M+H]+	501.321;483.307;465.306;353.245;139.076	0.0433231	0.0543416	0.0498349	0.0473992	0.0391662	0.0953781	0.0939507	0.110178	0.0978758	0.0967502	1.1573
Lucidenic acid B	terpenoids	mycrane_monoterpenoids;iridoid;lavandulane;artemisane;secoiridoid;cyclogeraniane	0.661022	GYRDSOABOBCYST-UHFFFAOYSA-N	C27H38O7	475.269	263.087	0.00267713	pos	[M+H]+	475.263;439.243;421.236;393.244;457.257	0.705838	0.647277	0.718948	0.730761	0.773535	0.368483	0.377063	0.43448	0.369767	0.381658	1.15245
Tuberoside D	terpenoids;steroidal saponin	menthane_monoterpenoids;iridoid;lavandulane;artemisane;isospirostanols;secoiridoid;spirostanols;cyclogeraniane;mycrane_monoterpenoids	0.983785	PTMUTMGEBGQTEJ-UHFFFAOYSA-N	C45H74O17	887.492	709.03	1.4601	pos	[M+H]+	887.488;887.513;92.667;90.283;613.614	9.3166e-05	1.3344e-06	4.93514e-05	3.78404e-05	7.93276e-05	0.000583384	0.000812835	0.000806227	0.000609448	0.000777977	1.15066
Ganolucidic acid A	terpenoids	secoiridoid;mycrane_monoterpenoids;iridoid;lavandulane;artemisane;cyclogeraniane	0.785657	XRXBNTYHQXKSAO-UHFFFAOYSA-N	C30H44O6	501.311	223.808	17.9547	pos	[M+H]+	501.318;483.306;121.064;215.142;95.085	0.000593681	0.000551348	0.000645821	0.0014157	0.000894485	0.00362382	0.00329576	0.00406243	0.00355533	0.00335804	1.15005
Lucidenic acid G	terpenoids	cyclogeraniane;secoiridoid;iridoid;lavandulane;artemisane;mycrane_monoterpenoids	0.630992	PWSMDKBWXADYJS-UHFFFAOYSA-N	C27H40O7	477.285	141.098	0.380768	pos	[M+H]+	70.065;423.253;441.258;477.283;293.151	0.0101815	0.0111688	0.0114331	0.0111344	0.0104	0.00512027	0.00557216	0.00649414	0.00481967	0.00581856	1.14937
3alpha,15alpha-Diacetoxy-(22R)-hydroxylanosta-7,9(11),24-trien-26-oic acid	terpenoids	cyclogeraniane;mycrane_monoterpenoids;iridoid;lavandulane;artemisane;secoiridoid	0.600695	XITBGHDSLKRVMR-VXLYETTFSA-N	C34H50O7	571.361	647.316	0.932973	pos	[M+H]+	571.368;433.306;511.344;405.312;465.341	0.000559324	0.00123402	0.00143969	0.000663416	0.000759391	0.00538807	0.00532567	0.00721521	0.00676944	0.00523332	1.14855
Smilagenone	terpenoids	cyclogeraniane;mycrane_monoterpenoids;menthane_monoterpenoids;iridoid;lavandulane;artemisane;secoiridoid	0.757619	CIBAPVLFORANSS-UHFFFAOYSA-N	C27H42O3	415.32	694.908	0.232464	pos	[M+H]+	415.323;121.064;149.096;67.054;92.666	0.00872035	0.00955837	0.00941587	0.00855208	0.0102784	0.0155624	0.0166618	0.0196555	0.0181848	0.0174632	1.14693
Periplocymarin	terpenoids;cardiac glycosides	secoiridoid;iridoid;lavandulane;artemisane;Type A cardiac glycosides;mycrane_monoterpenoids;menthane_monoterpenoids;cyclogeraniane	0.669207	XRWQBDJPMXRDOQ-UHFFFAOYSA-N	C30H46O8	535.326	205.393	0.0519178	pos	[M+H]	517.311;499.304;481.298;463.281;405.266	0.00835128	0.00781674	0.00841932	0.00745765	0.00814302	0.0195929	0.0196354	0.0210855	0.0256456	0.0199805	1.14647
(6alpha,22E)-6-Hydroxy-4,7,22-ergostatrien-3-one	terpenoids	secoiridoid;mycrane_monoterpenoids;menthane_monoterpenoids;iridoid;lavandulane;artemisane	0.828116	IVVQZKHUQOPDBT-BQYQJAHWSA-N	C28H42O2	411.325	474.489	1.99935	pos	[M+H]+	411.325;81.07;55.054;69.07;93.07	0.00577962	0.0060528	0.00561583	0.00579196	0.00629401	0.00851092	0.00785098	0.00919991	0.00911098	0.00864015	1.14058
Alliosterol 1-rhamnoside 16-galactoside	terpenoids	cyclogeraniane;mycrane_monoterpenoids;menthane_monoterpenoids;iridoid;lavandulane;artemisane;secoiridoid	0.760803	UFOUZKFFEDCDRA-UHFFFAOYSA-N	C39H66O13	743.451	485.918	0.192363	pos	[M+H]+	189.055;743.456;176.048;253.088;271.095	0.000508643	0.000528342	0.000561121	0.000582092	0.000510928	0.00236482	0.00237357	0.00291611	0.00343207	0.00241481	1.14012
3-Hydroxy-28,13-lupanolide	terpenoids	cyclogeraniane;iridoid;lavandulane;artemisane;mycrane_monoterpenoids;menthane_monoterpenoids;secoiridoid	0.701367	WWTOMNCQRGHYPI-UHFFFAOYSA-N	C30H48O3	457.359	641.844	18.4978	pos	[M+H]+	92.662;457.369;315.181;441.322;71.085	0.0800074	0.083924	0.0819451	0.103406	0.0862935	0.0389247	0.0369412	0.0461611	0.0408791	0.0352678	1.1382
Corosolic acid	terpenoids	lavandulane;artemisane;mycrane_monoterpenoids;menthane_monoterpenoids;secoiridoid;cyclogeraniane	0.730168	HFGSQOYIOKBQOW-UHFFFAOYSA-N	C30H48O4	471.348	578.837	1.0584	neg	[M-H]-	471.346;160.843;52.374;383.975;92.685	0.0155042	0.0169069	0.014837	0.0186425	0.0157503	0.607542	0.491249	0.467357	0.55796	0.36218	1.13684
Lucidenic acid K	terpenoids	cyclogeraniane;iridoid;lavandulane;artemisane;mycrane_monoterpenoids;secoiridoid	0.840092	NCGJGPSWDDQPKM-UHFFFAOYSA-N	C27H36O7	473.254	263.151	0.862122	pos	[M+H]+	473.298;455.289;92.666;427.242;81.07	0.0402148	0.0416588	0.0417858	0.0408771	0.0423985	0.0275878	0.0338506	0.0305795	0.031562	0.028896	1.13038
Ganoderic acid O	terpenoids	cyclogeraniane;iridoid;lavandulane;artemisane;mycrane_monoterpenoids;secoiridoid	0.760766	QXAZRJVLUHRKJT-UHFFFAOYSA-N	C30H40O8	529.28	372.436	0.860607	pos	[M+H]+	511.271;139.076;69.033;529.276;483.276	0.00891515	0.0102374	0.00957767	0.0114444	0.0110403	0.0238968	0.0193837	0.02042	0.0189633	0.0232641	1.12927
(3b,16a,21b,22a)-12-Oleanene-3,16,21,23,28-pentol-22-angeloyloxy-23-al	terpenoids	secoiridoid;lavandulane;artemisane;mycrane_monoterpenoids;menthane_monoterpenoids;cyclogeraniane	0.986608	IQYIDEWXVLGTDZ-AWQFTUOYSA-N	C35H54O7	587.39	661.974	1.00339	pos	[M+H]+	587.384;65.265;175.057;92.666;99.044	0.0117945	0.00713311	0.00945464	0.0109877	0.0112783	0.00321706	0.00310721	0.00301472	0.0031967	0.00341842	1.11652
Ganoderic acid DM	terpenoids	cyclogeraniane;iridoid;lavandulane;artemisane;mycrane_monoterpenoids;secoiridoid	0.771651	ZTKZZRIVAYGFSF-VXLYETTFSA-N	C30H44O4	469.331	566.868	0.405848	pos	[M+H]+	469.327;451.319;95.085;393.281;325.217	0.0125981	0.0142548	0.0136808	0.0129367	0.0146583	0.0477861	0.044351	0.0540349	0.0725182	0.0458162	1.10787
Ganoderic acid A	terpenoids	cyclogeraniane;secoiridoid;iridoid;lavandulane;artemisane;mycrane_monoterpenoids	0.641396	DYOKDAQBNHPJFD-UHFFFAOYSA-N	C30H44O7	517.316	273.329	0.419559	pos	[M+H]+	499.304;481.297;463.282;139.075;517.309	0.348244	0.370064	0.382573	0.348408	0.371252	0.80865	0.758793	0.891851	0.827962	1.21088	1.09474
Ganosporelactone A	terpenoids	cyclogeraniane;secoiridoid;mycrane_monoterpenoids;iridoid;lavandulane;artemisane	0.637738	BINIQAMAYCKIRZ-UHFFFAOYSA-N	C30H40O7	513.284	369.378	0.229868	pos	[M+H]+	495.275;513.281;92.666;477.265;365.209	4.85806	3.15762	3.20032	2.97373	3.22771	5.89869	5.77826	6.40011	6.04957	5.83829	1.09235
Lucidenic acid F	terpenoids	cyclogeraniane;iridoid;lavandulane;artemisane;mycrane_monoterpenoids;secoiridoid	0.862743	GLUXWRYPXYKXKV-UHFFFAOYSA-N	C27H36O6	457.259	290.464	0.317189	pos	[M+H]+	457.303;439.291;83.086;81.07;71.049	0.0929133	0.0951786	0.0952226	0.0983677	0.0944428	0.0785172	0.075436	0.0867963	0.0808702	0.0790277	1.08833
(5alpha,6beta,14alpha,20R,22R)-5,6,14,20,27-Pentahydroxy-1-oxowith-24-enolide	terpenoids	cyclogeraniane;secoiridoid;iridoid;lavandulane;artemisane;mycrane_monoterpenoids;menthane_monoterpenoids	0.806748	AYSGOPOJGPEGSU-UHFFFAOYSA-N	C28H42O8	507.295	137.335	0.7579	pos	[M+H]+	507.295;489.286;71.049;69.07;83.086	0.00827485	0.00921318	0.0090814	0.0134187	0.00794637	0.00289074	0.0030079	0.00315149	0.00323285	0.00338144	1.08332
Mangiferonic acid	terpenoids	cyclogeraniane;iridoid;lavandulane;artemisane;mycrane_monoterpenoids;menthane_monoterpenoids;secoiridoid	0.806775	MZPNVEOVZSHYMZ-AWQFTUOYSA-N	C30H46O3	455.352	736.135	0.815658	pos	[M+H]+	455.346;69.07;81.07;437.336;159.116	0.0879241	0.0810666	0.0771633	0.0700892	0.0960646	0.0425275	0.0453497	0.0554852	0.0429675	0.0512586	1.08276
Lucidenic acid N	terpenoids	cyclogeraniane;secoiridoid;mycrane_monoterpenoids;iridoid;lavandulane;artemisane	0.752541	YBGBNHHXOJXFNM-UHFFFAOYSA-N	C27H40O6	461.29	247.748	0.0748538	pos	[M+H]+	443.275;425.266;461.291;407.256;121.101	0.0758207	0.0762043	0.0847682	0.076382	0.0707283	0.0542711	0.050558	0.0612834	0.0550031	0.0580803	1.08118
Ceanothic acid	terpenoids	cyclogeraniane;secoiridoid;mycrane_monoterpenoids;menthane_monoterpenoids;iridoid;lavandulane;artemisane	0.861302	WLCHQSHZHFLMJH-UHFFFAOYSA-N	C30H46O5	487.341	516.959	0.871557	pos	[M+H]+	487.342;469.328;121.065;95.085;327.234	0.00522882	0.00637541	0.00546069	0.00498959	0.00610356	0.00758687	0.00745389	0.00916373	0.00829634	0.00791932	1.07806
Ixocarpalactone A	terpenoids	cyclogeraniane;mycrane_monoterpenoids;menthane_monoterpenoids;iridoid;lavandulane;artemisane;secoiridoid	0.894134	PHBPDHFIJFLEGD-UHFFFAOYSA-N	C28H40O8	505.28	206.562	0.00604873	pos	[M+H]+	505.281;487.274;69.07;81.07;469.259	0.0316042	0.029753	0.016347	0.0243677	0.0242061	0.011255	0.0105514	0.012231	0.0108703	0.0111337	1.04174
Ganolucidic acid B	terpenoids	secoiridoid;mycrane_monoterpenoids;iridoid;lavandulane;artemisane;cyclogeraniane	0.682775	YPYHGMCHNBTMDB-UHFFFAOYSA-N	C30H46O6	503.337	387.695	0.44668	pos	[M+H]+	503.338;485.329;121.065;139.076;217.158	0.0142515	0.0174413	0.0150952	0.0138558	0.0167054	0.0187268	0.018503	0.0212728	0.0201806	0.0205486	1.038
Ganoderic acid Me	terpenoids	secoiridoid;mycrane_monoterpenoids;iridoid;lavandulane;artemisane;cyclogeraniane	0.786594	OTUZGGSAOMCYNC-CIAFOILYSA-N	C34H50O6	555.365	455.386	0.600004	pos	[M+H]+	555.366;61.707;495.347;92.664;139.074	1.16929e-06	1.3344e-06	1.07706e-06	1.23984e-06	1.05619e-06	0.000765761	0.000581501	0.00133575	0.00105817	0.000391173	1.02615
Cyclopamine	terpenoids;alkaloid	mycrane_monoterpenoids;iridoid;lavandulane;artemisane;secoiridoid;piperidines	0.710914	QASFUMOKHFSJGL-UHFFFAOYSA-N	C27H41NO2	412.329	572.083	21.1577	pos	[M+H]+	412.321;69.07;93.069;108.081;136.075	0.0028419	0.00279848	0.00350772	0.00319785	0.00274548	0.00424557	0.00358926	0.00477383	0.00410376	0.00398054	1.01932
Withanolide A	terpenoids	secoiridoid;mycrane_monoterpenoids;menthane_monoterpenoids;iridoid;lavandulane;artemisane;cyclogeraniane	0.92491	DXWHOKCXBGLTMQ-UHFFFAOYSA-N	C28H38O6	471.274	542.141	0.210027	pos	[M+H]+	471.348;453.337;81.07;69.07;121.065	0.0388786	0.0371887	0.0431696	0.0372666	0.0398	0.0761766	0.0710692	0.067238	0.0700457	0.120231	0.98584
(4beta,5beta,6beta,14beta,15alpha,20S,22R)-5,6-Epoxy-4,14,15-trihydroxy-1-oxowitha-2,24-dienolide	terpenoids	cyclogeraniane;secoiridoid;iridoid;lavandulane;artemisane;mycrane_monoterpenoids;menthane_monoterpenoids	0.921198	TUSMTCBTWSKFRH-UHFFFAOYSA-N	C28H38O7	487.269	252.94	0.960807	pos	[M+H]+	487.272;469.261;71.049;69.07;81.07	0.0409695	0.0810017	0.0668869	0.0738018	0.0570168	0.0331157	0.0335161	0.0340178	0.0265586	0.0387193	0.977978
Polyporusterone E	terpenoids	iridoid;lavandulane;artemisane;mycrane_monoterpenoids;menthane_monoterpenoids;secoiridoid	0.806196	BBNQTVHCXTWVJZ-UHFFFAOYSA-N	C28H44O5	461.327	231.346	0.615244	pos	[M+H]+	71.049;461.27;331.205;443.257;111.08	0.0526807	0.0783989	0.0464885	0.0839756	0.0468025	0.026973	0.0266434	0.0328263	0.0291278	0.0291953	0.966615
Ganoderiol D	terpenoids	cyclogeraniane;secoiridoid;mycrane_monoterpenoids;iridoid;lavandulane;artemisane	0.836495	NAETYGPWGSNZTO-UHFFFAOYSA-N	C30H48O5	489.347	457.432	19.8038	pos	[M+H]+	489.358;233.154;471.349;92.666;490.213	0.00156379	0.00163012	0.00366992	0.00410105	0.00183381	0.00408367	0.00443005	0.00426619	0.00477442	0.00434721	0.891854
Lucidenic acid M	terpenoids	cyclogeraniane;secoiridoid;iridoid;lavandulane;artemisane;mycrane_monoterpenoids	0.969628	DPRVTGUHOBXEIW-UHFFFAOYSA-N	C27H42O6	463.302	668.051	0.0481774	pos	[M+H]+	463.3;51.478;92.666;337.161;52.524	0.0207977	0.0329863	0.0294499	0.022685	0.0280898	0.0339399	0.0390241	0.0321652	0.0346464	0.0446166	0.888833
Ganoderic acid X	terpenoids	secoiridoid;iridoid;lavandulane;artemisane;mycrane_monoterpenoids;cyclogeraniane	0.658867	YCWGPALSXRBKTM-RGVLZGJSSA-N	C32H48O5	513.358	632.307	1.21576	pos	[M+H]+	435.323;453.333;513.281;95.085;109.101	1.16929e-06	0.000117802	1.07706e-06	1.23984e-06	1.05619e-06	0.00082013	0.000940687	0.00152215	0.00170318	1.13144e-06	0.886078
Theasapogenol E	terpenoids	cyclogeraniane;secoiridoid;mycrane_monoterpenoids;menthane_monoterpenoids;lavandulane;artemisane	0.671833	PADNECYMNLPKRN-UHFFFAOYSA-N	C30H48O6	505.353	330.651	1.30363	pos	[M+H]+	487.341;249.147;505.345;92.661;469.336	0.0070665	0.00683312	0.00761606	0.00714932	0.00824006	0.0154322	0.00865198	0.015406	0.0103684	0.00990284	0.874679
Maslinic acid	terpenoids	secoiridoid;lavandulane;artemisane;mycrane_monoterpenoids;menthane_monoterpenoids;cyclogeraniane	0.860345	MDZKJHQSJHYOHJ-UHFFFAOYSA-N	C30H48O4	473.363	547.231	0.893696	pos	[M+H]+	473.364;95.085;81.07;455.356;69.07	0.0100647	0.00663248	0.00377092	0.00589985	0.00988632	0.0108381	0.0105527	0.0133354	0.0118544	0.010579	0.874546
(3beta,5alpha,9alpha,22E,24R)-5,9-Epidioxy-3-hydroxyergosta-7,22-dien-6-one	terpenoids	mycrane_monoterpenoids;menthane_monoterpenoids;iridoid;lavandulane;artemisane;secoiridoid	1	VXKGRYVCJKAYFC-BQYQJAHWSA-N	C28H42O4	443.316	721.293	0.17473	pos	[M+H]+	69.07;444.317;426.309;57.07;70.074	0.0333369	0.0324041	0.0329535	0.0370662	0.0376455	0.029861	0.0288949	0.0337021	0.0292205	0.0255137	0.874191
Alisol C	terpenoids	cyclogeraniane;mycrane_monoterpenoids;menthane_monoterpenoids;lavandulane;artemisane;secoiridoid	0.74997	DORJGGFFCMZTHW-UHFFFAOYSA-N	C30H46O5	487.341	481.062	0.350732	pos	[M+H]+	487.342;469.328;327.233;121.064;81.07	0.0220761	0.0325694	0.0186116	0.0225714	0.0267157	0.0350301	0.0331795	0.0406191	0.0555894	0.0316547	0.854293
Polyporusterone C	terpenoids	secoiridoid;iridoid;lavandulane;artemisane;mycrane_monoterpenoids;menthane_monoterpenoids	0.898416	XOSHHFGXQBEREG-UHFFFAOYSA-N	C28H44O6	477.321	258.562	0.478025	pos	[M+H]+	477.266;459.307;69.033;139.076;95.085	0.0740303	0.0775898	0.0748569	0.0720757	0.0743482	0.088755	0.0339914	0.0323958	0.0375697	0.0343799	0.824256
Ganoderiol B	terpenoids	cyclogeraniane;iridoid;lavandulane;artemisane;mycrane_monoterpenoids;secoiridoid	0.676352	SZCAPUAJXOKPIR-UHFFFAOYSA-N	C30H46O4	471.347	395.512	0.465919	pos	[M+H]+	471.349;453.336;81.07;92.666;107.086	0.0241648	0.0120022	0.00957355	0.0256159	0.0234882	0.0329687	0.0330062	0.0301322	0.0259527	0.0212156	0.728481
Ganoderic acid delta	terpenoids	cyclogeraniane;mycrane_monoterpenoids;iridoid;lavandulane;artemisane;secoiridoid	0.656891	JTBDTJVGIGEPFI-LFIBNONCSA-N	C30H44O7	517.316	313.758	0.36459	pos	[M+H]+	499.303;481.298;463.283;517.273;139.076	0.0288737	0.168078	0.0330877	0.186159	0.243866	0.20022	0.214681	0.241668	0.225657	0.27805	0.719065
Medicagenic acid	terpenoids	secoiridoid;mycrane_monoterpenoids;menthane_monoterpenoids;lavandulane;artemisane;cyclogeraniane	0.714076	IDGXIXSKISLYAC-UHFFFAOYSA-N	C30H46O6	501.323	425.711	0.428808	neg	[M-H]-	501.324;483.311;71.013;55.705;87.008	0.677462	0.664597	1.22217	0.587462	0.669877	2.89928	3.07934	3.38187	2.85264	17.0272	0.655964
28-[Glucosyl-(1->6)-glucosyl]oleanolic acid 3-arabinoside	terpenoids	secoiridoid;mycrane_monoterpenoids;menthane_monoterpenoids;lavandulane;artemisane;cyclogeraniane	0.711543	NFIQKUQYFSTGFU-UHFFFAOYSA-N	C47H76O17	913.504	707.644	3.89625	pos	[M+H]+	913.514;913.488;92.662;287.152;837.765	0.000271372	0.00050948	0.000621345	0.00033146	0.000680905	0.000274602	0.000468474	0.000226541	0.000300047	0.000338222	0.633628
(5x,6x)-5,6-Epoxyergosta-7,22-dien-3-ol	terpenoids	secoiridoid;iridoid;lavandulane;artemisane;mycrane_monoterpenoids;menthane_monoterpenoids	0.712941	KVMYKLHJBYIOKD-BQYQJAHWSA-N	C28H44O2	413.341	729.083	0.658129	pos	[M+H]+	413.34;69.069;83.086;130.049;57.07	0.00557828	0.00591496	0.000953261	0.00295703	0.00644724	0.00655961	0.00519958	0.00678677	0.00681769	0.00512968	0.555898
(3beta,5alpha,6beta,9alpha,22E,24R)-5,9-Epidioxyergosta-7,22-diene-3,6-diol	terpenoids	iridoid;lavandulane;artemisane;mycrane_monoterpenoids;menthane_monoterpenoids;secoiridoid	0.733293	XCRHWCBOUDKLGM-BQYQJAHWSA-N	C28H44O4	445.331	752.653	1.09107	pos	[M+H]+	69.069;445.286;57.07;83.085;427.319	0.0508461	0.035423	0.0455292	0.0531835	0.0582496	0.0323499	0.0259518	0.0312198	0.0673278	0.0210315	0.536551
Ixocarpanolide	terpenoids	cyclogeraniane;mycrane_monoterpenoids;menthane_monoterpenoids;iridoid;lavandulane;artemisane;secoiridoid	0.85081	MLMDWCVFKUVZGH-UHFFFAOYSA-N	C28H40O6	473.29	344.901	0.551652	pos	[M+H]+	473.286;455.28;81.07;92.666;55.054	0.109833	0.129037	0.123643	0.11016	0.264467	0.0981969	0.10187	0.109684	0.108356	0.10918	0.53234
Polyporusterone B	terpenoids	iridoid;lavandulane;artemisane;mycrane_monoterpenoids;menthane_monoterpenoids;secoiridoid	0.836863	OQDKHYZVFZGSRC-UHFFFAOYSA-N	C28H44O6	477.317	689.237	1.04928	pos	[M+H]+	477.316;53.035;92.661;60.044;57.644	0.0337446	0.058372	0.0530116	0.060024	0.0349623	0.0297387	0.0437328	0.031212	0.0379151	0.0492544	0.522093
Pomolic acid	terpenoids	secoiridoid;lavandulane;artemisane;mycrane_monoterpenoids;menthane_monoterpenoids;cyclogeraniane	0.631738	ZZTYPLSBNNGEIS-UHFFFAOYSA-N	C30H48O4	473.362	397.277	1.06192	pos	[M+H]+	473.367;111.08;81.07;161.131;455.346	1.16929e-06	1.3344e-06	1.07706e-06	1.23984e-06	1.05619e-06	1.27894e-06	1.12011e-06	1.51109e-06	1.50739e-06	1.13144e-06	0.514176
(14alpha,17beta,20S,22R)-14,20-Epoxy-17-hydroxy-1-oxowitha-3,5,24-trienolide	terpenoids	cyclogeraniane;iridoid;lavandulane;artemisane;mycrane_monoterpenoids;menthane_monoterpenoids;secoiridoid	0.886183	KOYNICXFSFFIPU-UHFFFAOYSA-N	C28H36O5	453.263	348.601	0.553049	pos	[M+H]+	453.261;435.248;81.07;123.117;93.071	0.0258677	0.0262793	0.0366329	0.0267896	0.0263209	0.024278	0.0259131	0.0250452	0.0263316	0.0252429	0.511081
Polyporusterone D	terpenoids	secoiridoid;mycrane_monoterpenoids;menthane_monoterpenoids;lavandulane;artemisane	0.796606	RHWDQPXMKCQCKR-UHFFFAOYSA-N	C28H44O5	461.326	366.39	0.350208	pos	[M+H]+	443.315;175.112;461.32;83.086;157.101	0.0445086	0.0411414	0.0486394	0.0518334	0.0476273	0.0536646	0.0509157	0.0829135	0.027817	0.0910581	0.494479
3,5-Dihydroxyergosta-7,22-dien-6-one	terpenoids	secoiridoid;mycrane_monoterpenoids;menthane_monoterpenoids;iridoid;lavandulane;artemisane	0.690717	KAIVGEVOBNIWLR-BQYQJAHWSA-N	C28H44O3	429.336	764.072	0.656479	pos	[M+H]+	69.07;411.322;429.34;83.086;57.07	0.101008	0.0674022	0.0997571	0.0822656	0.110967	0.111496	0.118435	0.106925	0.086927	0.0804874	0.302739
Ergosta-7,22-dien-3-one	terpenoids	iridoid;lavandulane;artemisane;mycrane_monoterpenoids;menthane_monoterpenoids;secoiridoid	0.804822	AHWOEMBXZXGDBQ-UHFFFAOYSA-N	C28H44O	397.346	783.66	0.869211	pos	[M+H]+	397.344;69.07;313.252;81.07;295.242	0.00905469	0.00867559	0.00813002	0.00938503	0.00967959	0.0100261	0.00825925	0.0110223	0.00923144	0.00830199	0.258539
Makisterone A	terpenoids	secoiridoid;iridoid;lavandulane;artemisane;mycrane_monoterpenoids;menthane_monoterpenoids	0.842424	IJRBORPEVKCEQD-UHFFFAOYSA-N	C28H46O7	495.328	540.202	0.77887	pos	[M+H]+	495.336;184.072;104.107;86.096;496.383	0.00745874	0.00845585	0.000864695	0.0065643	0.00788716	0.00561115	0.00573527	0.0062559	0.00513725	0.00467607	0.245143
(6beta,22E)-6-Hydroxystigmasta-4,22-dien-3-one	terpenoids	mycrane_monoterpenoids;menthane_monoterpenoids;iridoid;lavandulane;artemisane;secoiridoid;cyclogeraniane	0.629369	FFKIQLXJMQUBQZ-CMDGGOBGSA-N	C29H46O2	427.36	765.284	0.842795	pos	[M+H]+	69.07;427.321;81.07;57.07;92.666	0.0160553	0.0328248	0.0369412	0.0199327	0.0216634	0.0207624	0.016464	0.0187273	0.0243046	0.0315326	0.232595
beta-Elemonic acid	terpenoids	cyclogeraniane;secoiridoid;iridoid;lavandulane;artemisane;mycrane_monoterpenoids	0.998215	XLPAINGDLCDYQV-UHFFFAOYSA-N	C30H46O3	453.338	650.268	0.579783	neg	[M-H]	453.335;50.373;92.682;454.343;82.52	0.0159679	0.0147834	0.0137714	0.0326478	0.0182038	0.0139128	0.0212745	0.00897269	0.0164973	0.0240092	0.219787
Camelledionol	terpenoids	secoiridoid;lavandulane;artemisane;mycrane_monoterpenoids;menthane_monoterpenoids;cyclogeraniane	0.667722	MIXYQNXUKFPGRJ-UHFFFAOYSA-N	C29H44O3	441.335	549.913	0.838828	pos	[M+H]+	441.345;69.069;140.034;71.049;423.287	0.00720113	0.00824674	0.0051181	0.0103465	0.0216172	0.0108715	0.00540799	0.0116162	0.0102537	0.0127549	0.0457892
Lucidone C	terpenoids	mycrane_monoterpenoids;lavandulane;secoiridoid;cyclogeraniane	0.98622	JEVOHZHOHSNOGF-UHFFFAOYSA-N	C24H36O5	405.261	609.607	0.413244	pos	[M+H]+	405.258;293.137;83.01;84.633;182.293	0.0150369	0.0230656	0.0259774	0.0167943	0.0204004	0.0170999	0.0180951	0.017971	0.018863	0.0272324	0.0291616
Ergosterol peroxide	terpenoids	cyclogeraniane;iridoid;lavandulane;artemisane;mycrane_monoterpenoids;menthane_monoterpenoids;secoiridoid	0.623057	VXOZCESVZIRHCJ-BQYQJAHWSA-N	C28H44O3	429.336	559.721	0.616951	pos	[M+H]+	411.323;429.342;269.188;175.112;81.07	0.00539017	0.00552252	0.0019222	0.00481464	0.00567736	0.00374004	0.0038566	0.00734192	0.00450211	0.00369849	0.016998
